# Supplementary material for: Small RNAs, Degradome, and Transcriptome Sequencing Provide Insights into Papaya Fruit Ripening Regulated by 1-MCP
Source: Foods. 2021 Jul 15;10(7):1643. doi: 10.3390/foods10071643 (PMC8303378; doi:10.3390/foods10071643)
Supplement: Supplementary file 1 [file foods-10-01643-s001.zip]

Archive with 9 entries (9 files):
- Figure S1. Histogram of COG classification.tif
- Table S1 RT-qPCR primers of miRNAs.xlsx
- Table S2 RT-qPCR primers of target genes.xlsx
- Table S3 Primers for plant expression vectors.xlsx
- Table S4 Sequencing data statistics table.xlsx
- Table S5 miRNA statistical results of each sample.xlsx
- Table S6 miRNA expression level statistics table.xlsx
- Table S7 miRNAs and its targets in degradome analysis.xlsx
- Table S8 miRNAs and their corresponding target genes of the degradome analysis.xlsx
