# Supplementary material for: Small RNAs, Degradome, and Transcriptome Sequencing Provide Insights into Papaya Fruit Ripening Regulated by 1-MCP
Source: Foods. 2021 Jul 15;10(7):1643. doi: 10.3390/foods10071643 (PMC8303378; doi:10.3390/foods10071643)
Supplement: Supplementary file 1 [file foods-10-01643-s001.zip › Table S1 RT-qPCR primers of miRNAs.xlsx]

## Sheet: Table S1
Table S1 RT-qPCR primers of miRNAs
miRNA	RT primer	Forward primer
miR160d	GTCGTATCCAGTGCAGGGTCCGAGGTATTCGCACTGGATACGACTGGCAT	TGCCTGGCTCCCTGA
miR167c	GTCGTATCCAGTGCAGGGTCCGAGGTATTCGCACTGGATACGACAAGATC	CGCGGTGAAGCTGCCAG
miR172a	GTCGTATCCAGTGCAGGGTCCGAGGTATTCGCACTGGATACGACTGCAGC	GCGCGGGAATCTTGAT
miR319	GTCGTATCCAGTGCAGGGTCCGAGGTATTCGCACTGGATACGACGGAGCT	GCGGATTGGACTGAAGGG
miR390a	GTCGTATCCAGTGCAGGGTCCGAGGTATTCGCACTGGATACGACGGCGCT	GGCAAGCTCAGGAGGGAT
miR396	GTCGTATCCAGTGCAGGGTCCGAGGTATTCGCACTGGATACGACCAGTTC	CGCGTTCCACAGCTTTCTT
miR8140	GTCGTATCCAGTGCAGGGTCCGAGGTATTCGCACTGGATACGACTGAAGC	CGGGCCTTTTCAAGACTTCA
unconservative_supercontig_120_28048	GTCGTATCCAGTGCAGGGTCCGAGGTATTCGCACTGGATACGACCCACCG	GCGGGCTGGTACTAGATGATA
unconservative_supercontig_2_1866	GTCGTATCCAGTGCAGGGTCCGAGGTATTCGCACTGGATACGACGGGAGC	GCCCGTTGGACTGAAGG
unconservative_supercontig_46_16464	GTCGTATCCAGTGCAGGGTCCGAGGTATTCGCACTGGATACGACGATTGA	GCCGCCGATGTTGGTGAGGT
unconservative_supercontig_52_17983	GTCGTATCCAGTGCAGGGTCCGAGGTATTCGCACTGGATACGACGACAAT	CGGGCGTAAAGACTCTGATA
unconservative_supercontig_9_5033	GTCGTATCCAGTGCAGGGTCCGAGGTATTCGCACTGGATACGACGCACGT	CGGTTGGAGAAGCAGGGC
R	GTGCAGGGTCCGAGGT
5S rRNA-F	TGGTGTCCTAGGCGTAGAGG
5S rRNA-R	TCCTGGCGTCGAGCTATTTT
