# Supplementary material for: Small RNAs, Degradome, and Transcriptome Sequencing Provide Insights into Papaya Fruit Ripening Regulated by 1-MCP
Source: Foods. 2021 Jul 15;10(7):1643. doi: 10.3390/foods10071643 (PMC8303378; doi:10.3390/foods10071643)
Supplement: Supplementary file 1 [file foods-10-01643-s001.zip › Table S2 RT-qPCR primers of target genes.xlsx]

## Sheet: Sheet1
Table S2 RT-qPCR primers of target genes
gene	Forward Primer	Reverse primer
CpACO4	CCAGTCCAATCCCATACCC	AAGAACCCGAACTCGCCAC
CpACS1	CACCACCCAATCAACCGT	AGGACTTCACCCAGCCGTT
CpARF3	ACCCTTACTGCCTCAGATAC	AGATGTGTCGGAATCTCCAT
CpARF6	TTCTTGGTATTAGACGGGCT	TAGACCGCCTTGACATACTT
CpARF10	CAAACCGGAGATGAACCATT	GATCCATGCCCCATAGTTTC
CpARF16	GGGGTTGTTTCCAGTTGATT	GAAGTGCGGTGTCTTTACTT
CpARF17	TTACTACTTCCCCCAAGGTC	GCTATGATGCAAGGGATGAG
CpARF19	ATTAAGGACGCCACAAGTTC	AAGGAGATTTGGGGCAGATA
CpT85	TCTTGCTTCTCCAAACTCTCG	TGGCTTCCCAGGATGCTT
CpERF4	GTTCATTACAGGGGTGTGAG	CTGGTTAATGTTGGTCGGAG
CpGH3.6	AGAGTCATGGCAAGGGATTA	CACCAAAGTAGCACTCAGAC
CpRAP2-7	GAAGAGTAGAAGAGGACCCC	GAGCAGTATCAAATCCACCC
CpRAP2-7-like	GAACCAGAACGGCGACTCAT	CCCCTCACTACTTCCACTTACAG
CpRAP2-7-like1	TTTAGGTGGCTTTGACACTG	GAGCTTCCTCTCGAAAATCC
CpRAP2-12-like	AACCACAGCCTCTGCTCTCT	CGTTGCCTGATTCCCCT
CpTBP1	GGTAGTAGTAGTTAGGTATGTG	GGCAATCTGGTCTCACT
