# Supplementary material for: Small RNAs, Degradome, and Transcriptome Sequencing Provide Insights into Papaya Fruit Ripening Regulated by 1-MCP
Source: Foods. 2021 Jul 15;10(7):1643. doi: 10.3390/foods10071643 (PMC8303378; doi:10.3390/foods10071643)
Supplement: Supplementary file 1 [file foods-10-01643-s001.zip › Table S3 Primers for plant expression vectors.xlsx]

## Sheet: Sheet1
Table S3 Primers for plant expression vectors
	Forward Primer	Reverse primer
RAP2-12-like-pMS4	TCGAG AAGCCTGTGAAAGCTG TGGAA	CTAGATTCCACAGCTTTCACAGGCTT
RAP2-12-like-pMS4-Motified	TCGAG AAGCCTGTCCCCAAAATGGAA	CTAGATTCCATTTTGGGGACAGGCTT
ARF19-like-pMS4	TCGAG AGGGCTAGCCCTTCTGAGTTT	CTAGAAAACTCAGAAGGGCTAGCCCT
ARF19-like-pMS4-Motified	TCGAG AGGGCTAGGGGAAAAAGTTT	CTAGAAAACTTTTTCCCCTAGCCCT
miR396-pBI121	CTCTAGAGGATCCCCGGGCAGCGAGATTTCATCGCCAAG	TCGGGGAAATTCGAGCTCCATTTTTCCCCTTCTTCATAC
miR390a-pBI121	CTCTAGAGGATCCCCGGGTTGGAAAGAACATCCATCCAG	TCGGGGAAATTCGAGCTCTATATATATATATGTATATTG
