# Supplementary material for: Small RNAs, Degradome, and Transcriptome Sequencing Provide Insights into Papaya Fruit Ripening Regulated by 1-MCP
Source: Foods. 2021 Jul 15;10(7):1643. doi: 10.3390/foods10071643 (PMC8303378; doi:10.3390/foods10071643)
Supplement: Supplementary file 1 [file foods-10-01643-s001.zip › Table S4 Sequencing data statistics table.xlsx]

## Sheet: Sheet1
Table S4 Sequencing data statistics table
Samples	BMK-ID	Raw_reads	Low_quality	Containing'N'reads	Length<18	Length>30	Clean_reads	Q30(%)
B1-3	S12	17140703	0	0	0.0502	0.0197	15941827	98.77
B6-1	S13	19115805	0	0	0.0868	0.0366	16757282	98.82
C1-1	S16	20021971	0	0	0.041	0.0654	17891582	98.84
B1-2	S11	23190330	0	0	0.0524	0.0179	21561388	98.87
B6-3	S15	18795535	0	0	0.1854	0.019	14954485	98.89
C6-1	S19	21194876	0	0	0.0574	0.0598	18710893	98.89
A6-3	S09	17243881	0	0	0.1005	0.0319	14960908	98.9
A6-1	S07	18008766	0	0	0.0925	0.0351	15711431	98.91
C1-3	S18	19175546	0	0	0.2375	0.0212	14214802	98.92
A0-2	S02	18280183	0	0	0.0726	0.0524	15994153	98.93
A0-1	S01	20658283	0	0	0.0765	0.0355	18345654	98.99
A1-2	S05	16361678	0	0	0.2107	0.0418	12230831	98.99
C6-2	S20	19028723	0	0	0.0769	0.0422	16762590	98.99
A0-3	S03	20154105	0	0	0.0375	0.0955	17473774	99
A1-1	S04	17524581	0	0	0.0565	0.0499	15659361	99
A1-3	S06	18079763	0	0	0.1659	0.0564	14061141	99
C1-2	S17	22649596	0	0	0.0678	0.0293	20450036	99.01
C6-3	S21	21768269	0	0	0.0713	0.0531	19059802	99.01
B1-1	S10	19092969	0	0	0.0863	0.0469	16549452	99.04
B6-2	S14	19579952	0	0	0.1114	0.0318	16776204	99.06
A6-2	S08	24403900	0	0	0.1678	0.013	19990939	99.11
