# Supplementary material for: Small RNAs, Degradome, and Transcriptome Sequencing Provide Insights into Papaya Fruit Ripening Regulated by 1-MCP
Source: Foods. 2021 Jul 15;10(7):1643. doi: 10.3390/foods10071643 (PMC8303378; doi:10.3390/foods10071643)
Supplement: Supplementary file 1 [file foods-10-01643-s001.zip › Table S5 miRNA statistical results of each sample.xlsx]

## Sheet: Sheet1
Table S5 miRNA statistical results of each sample
BMK-ID	Known-miRNAs	Novel-miRNAs	Total
S01	40	160	200
S02	39	161	200
S03	40	168	208
S04	35	148	183
S05	22	59	81
S06	31	104	135
S07	27	72	99
S08	40	165	205
S09	35	155	190
S10	35	152	187
S11	43	169	212
S12	43	168	211
S13	29	140	169
S14	39	165	204
S15	39	164	203
S16	36	161	197
S17	41	169	210
S18	41	169	210
S19	42	165	207
S20	37	154	191
S21	37	165	202
Total	44	169	213
