# Supplementary material for: Small RNAs, Degradome, and Transcriptome Sequencing Provide Insights into Papaya Fruit Ripening Regulated by 1-MCP
Source: Foods. 2021 Jul 15;10(7):1643. doi: 10.3390/foods10071643 (PMC8303378; doi:10.3390/foods10071643)
Supplement: Supplementary file 1 [file foods-10-01643-s001.zip › Table S6 miRNA expression level statistics table.xlsx]

## Sheet: Sheet1
Table S6 miRNA expression level statistics table
	0 d			CK 1d			CK 6d			1-MCP 2h 1d			1-MCP 2h 6d			1-MCP 16h 1d			1-MCP 16h 6d
#ID	S01	S02	S03	S04	S05	S06	S07	S08	S09	S10	S11	S12	S13	S14	S15	S16	S17	S18	S19	S20	S21
cpa-miR156a	850.235	459.095	1244.6	685.203	0	669.344	1577.7	1607.66	3419.64	1418.67	3215.32	2523.55	1333.65	1467.68	1001.47	1317.36	792.44	1494.96	1279.85	1287.55	649.886
cpa-miR156e	73.9335	181.725	543.886	36.0633	557.103	223.115	262.95	312.802	177.644	272.822	178.403	155.917	470.699	228.904	308.894	245.091	303.597	233.102	171.19	171.674	269.465
cpa-miR159a	524509	529375	487532	556241	363231	351852	360505	432948	202514	336989	445356	470367	369028	358948	571197	384179	649891	584162	516919	283090	558220
cpa-miR159b	948.813	784.287	717.396	1081.9	5013.93	1561.8	1314.75	712.898	888.218	436.514	1411.01	1466.78	470.699	632.852	855.148	1072.27	787.294	1597.52	913.011	2403.43	855.947
cpa-miR160a	24.6445	38.2579	16.6836	0	0	0	0	21.8234	133.233	0	20.2731	5.77471	0	0	26.0121	30.6363	7.71857	18.6481	24.4557	85.8369	0
cpa-miR160c-3p	36.9668	0	0	0	0	0	0	36.3724	88.8218	0	56.7647	98.17	0	26.9299	0	61.2726	10.2914	0	0	85.8369	0
cpa-miR160d	727.013	779.505	917.6	1009.77	8356.55	2677.38	2629.5	1745.87	5018.43	3055.6	1561.03	1668.89	1647.45	1131.05	1066.5	1838.18	671.516	1100.24	978.226	2403.43	586.482
cpa-miR162a	63545.9	145806	94032.3	87706	102507	94154.4	242440	250009	343030	167567	150370	140152	183573	171503	107394	190068	88395.6	80385.9	82056.9	208326	98481.5
cpa-miR164a	12433.2	6154.74	4581.32	6311.08	2228.41	4685.41	2629.5	6554.3	3286.41	2073.44	13380.3	16278.9	2824.19	6557.42	10486.1	5391.99	12848.8	11620.9	10809.4	2746.78	7164.6
cpa-miR164d	0	0	0	0	0	0	0	14.5489	0	0	0	0	0	0	3.25151	0	0	0	8.15189	42.9185	0
cpa-miR166a	32308.9	62140.4	57765.4	34043.8	36768.8	22980.8	40231.4	50630.3	21494.9	25045	26679.4	25068	36008.5	33931.6	47000.6	24355.9	42977	31767.1	17681.4	17639.5	32890.6
cpa-miR166d	10387.7	17646.5	14921.8	9556.78	6128.13	8478.36	10781	11697.4	7816.32	7475.31	13879	13206.8	10433.8	7782.73	13893.7	7689.72	10579.6	11689.3	6782.37	3905.58	8892.34
cpa-miR167a	12.3223	28.6934	66.7345	0	0	446.229	0	21.8234	44.4109	218.257	52.7101	40.4229	0	121.184	55.2757	61.2726	38.5929	40.4043	24.4557	42.9185	15.8509
cpa-miR167c	24.6445	23.9112	123.459	180.317	0	223.115	0	116.392	0	436.514	60.8194	34.6482	235.349	67.3247	130.061	245.091	84.9043	59.0524	24.4557	0	31.7017
cpa-miR167d	295.734	793.852	1775.14	540.95	557.103	1115.57	1577.7	1134.82	266.465	545.643	701.45	565.921	392.249	780.966	1076.25	643.363	887.636	531.472	391.291	772.532	427.974
cpa-miR171a	135.545	172.161	296.969	504.887	3342.62	2900.49	1051.8	792.918	133.233	272.822	174.349	80.8459	1019.85	498.202	611.285	245.091	190.391	472.419	415.746	1630.9	317.017
cpa-miR172a	12.3223	9.56448	10.0102	72.1267	557.103	0	0	0	0	54.5643	28.3824	23.0988	0	0	0	0	0	15.5401	40.7594	0	15.8509
cpa-miR319	2809.47	693.425	460.468	2740.81	8913.65	11378.8	2366.55	1876.81	2709.06	2018.88	5473.74	5318.5	2902.64	1938.95	1742.81	3737.63	1047.15	4606.09	5575.89	7897	2345.93
cpa-miR390a	3216.11	1281.64	1394.75	1190.09	2785.52	2231.15	2366.55	3586.32	5196.07	2182.57	3932.99	3718.91	470.699	1952.41	481.224	2787.9	1451.09	3453.01	1524.4	6008.58	887.649
cpa-miR393	123.223	43.0402	290.295	180.317	0	223.115	0	116.392	0	0	218.95	167.466	78.4498	242.369	84.5394	91.9089	59.1757	105.673	105.975	171.674	31.7017
cpa-miR394a	628.435	406.49	754.1	1370.41	1114.21	669.344	1314.75	1018.43	399.698	763.9	981.219	1143.39	313.799	471.273	851.897	1072.27	800.158	1311.59	1010.83	1931.33	855.947
cpa-miR395a	209.478	1501.62	1888.59	1514.66	2785.52	4016.06	0	727.447	710.574	2782.78	1447.5	1374.38	2745.74	1198.38	1755.82	2879.81	3583.99	1541.58	1124.96	1716.74	1299.77
cpa-miR396	23695.7	55995.3	60755.1	22359.3	30640.7	27666.2	38916.6	31862.2	24159.5	25263.3	27644.4	17878.5	41500	39479.2	96069.2	24784.8	21275	26514.5	23338.8	31244.6	23522.7
cpa-miR398	135.545	43.0402	210.214	180.317	0	0	0	836.564	532.931	272.822	916.345	912.403	78.4498	80.7896	9.75454	214.454	234.13	202.021	97.8226	1244.64	47.5526
cpa-miR408	184.834	277.37	337.009	72.1267	0	892.459	262.95	269.156	355.287	381.95	121.639	161.692	313.799	242.369	224.354	61.2726	213.547	195.805	236.405	171.674	269.465
cpa-miR477	5187.67	3213.67	7594.39	7032.35	13370.5	16064.3	9992.11	6532.48	5418.13	22917	10793.4	9118.26	13022.7	11566.4	27153.4	13143	5446.74	11981.4	6024.24	13905.6	4897.92
cpa-miR5211	0	0	0	0	0	0	0	0	0	0	4.05462	17.3241	0	0	0	0	0	0	0	0	0
cpa-miR535	320.379	425.619	320.326	468.823	557.103	446.229	262.95	778.369	532.931	381.95	673.068	606.344	392.249	727.106	556.009	367.636	530.009	397.827	782.581	1201.72	903.5
cpa-miR8134	0	0	23.3571	0	0	0	0	0	0	0	24.3277	34.6482	0	26.9299	45.5212	0	12.8643	21.7562	16.3038	0	0
cpa-miR8135	443.601	205.636	413.754	577.013	0	446.229	525.901	174.587	488.52	54.5643	539.265	565.921	78.4498	121.184	71.5333	1439.91	398.793	540.796	448.354	815.451	332.868
cpa-miR8136	209.478	90.8626	220.224	0	0	223.115	1051.8	138.215	177.644	109.129	178.403	155.917	0	296.228	214.6	183.818	226.411	239.318	187.493	42.9185	110.956
cpa-miR8137	4411.37	4571.82	5545.64	5373.44	6685.24	8924.59	5784.91	4539.27	3108.76	2782.78	4853.38	4723.71	4471.64	3783.65	5768.19	4626.08	4605.41	3129.78	3929.21	7253.22	5405.15
cpa-miR8139a	234.123	43.0402	270.275	36.0633	0	0	0	21.8234	133.233	163.693	223.004	265.636	78.4498	148.114	3.25151	61.2726	25.7286	130.537	203.797	300.429	47.5526
cpa-miR8140	2390.52	2333.73	3510.24	2235.93	1114.21	1338.69	4470.16	1556.74	1287.92	1527.8	3296.41	2841.16	1019.85	1427.28	2438.64	2910.45	2053.14	2787.9	1964.6	1158.8	1125.41
cpa-miR8141	3770.61	722.118	1124.48	2812.94	2785.52	3569.83	6310.81	3913.67	9370.7	3546.68	9195.89	8973.89	2196.6	2719.92	455.212	4074.63	1283.86	3978.27	3472.7	14678.1	1505.83
cpa-miR8143	135.545	19.129	90.0916	252.443	0	0	262.95	50.9213	44.4109	0	287.878	173.241	0	94.2545	26.0121	30.6363	38.5929	186.481	220.101	85.8369	47.5526
cpa-miR8144	49.289	4.78224	0	0	0	0	0	0	0	0	8.10925	11.5494	0	40.3948	3.25151	0	10.2914	6.21604	65.2151	0	110.956
cpa-miR8146	234.123	19.129	46.7142	108.19	0	223.115	525.901	109.117	44.4109	163.693	210.84	248.312	0	134.649	0	153.182	51.4571	167.833	187.493	128.755	31.7017
cpa-miR8148	28895.7	9028.87	12172.4	18031.7	16156	29451.1	14199.3	7536.35	30732.3	41305.2	22276.1	22446.3	21103	38698.2	4409.05	30728.2	9190.24	19279.1	41256.7	37897	16912.9
cpa-miR8149	505.212	43.0402	300.305	216.38	0	446.229	0	130.941	310.876	381.95	531.156	537.048	0	228.904	26.0121	459.545	92.6228	432.015	676.607	214.592	348.719
cpa-miR8150	0	4.78224	13.3469	72.1267	0	0	0	14.5489	0	0	12.1639	5.77471	0	13.4649	0	0	5.14571	3.10802	8.15189	0	0
cpa-miR8151	73.9335	4.78224	36.704	0	0	0	525.901	36.3724	0	109.129	64.874	63.5218	0	53.8597	16.2576	0	33.4471	59.0524	48.9113	0	47.5526
cpa-miR8153	123.223	0	60.0611	108.19	0	446.229	0	21.8234	222.054	109.129	190.567	196.34	0	67.3247	9.75454	91.9089	15.4371	71.4845	187.493	171.674	110.956
cpa-miR8154	86.2558	62.1691	150.153	108.19	0	0	0	65.4703	222.054	109.129	68.9286	28.8735	78.4498	0	48.7727	0	100.341	80.8086	57.0632	128.755	0
unconservative_contig_24864_46999	369.668	86.0803	173.51	72.1267	0	223.115	262.95	21.8234	488.52	436.514	340.588	265.636	78.4498	498.202	32.5151	367.636	113.206	208.238	546.176	557.94	221.912
unconservative_contig_29070_47684	16561.1	3051.07	9059.21	10133.8	10585	12494.4	4207.2	4015.51	14566.8	20407	12557.2	12357.9	6982.03	18904.8	920.179	15839	3859.29	11101.9	20542.8	21588	10065.3
unconservative_contig_32484_48335	640.757	138.685	210.214	288.507	0	669.344	0	87.2937	710.574	927.593	336.534	282.961	392.249	632.852	35.7667	827.181	128.643	248.642	831.492	729.614	221.912
unconservative_contig_38408_49074	123.223	47.8224	220.224	0	0	223.115	0	21.8234	88.8218	272.822	44.6009	46.1976	78.4498	94.2545	130.061	122.545	25.7286	124.321	40.7594	128.755	0
unconservative_supercontig_0_305	221.801	23.9112	36.704	72.1267	0	892.459	0	50.9213	0	272.822	89.2017	109.719	78.4498	161.579	22.7606	153.182	23.1557	83.9166	301.62	85.8369	158.509
unconservative_supercontig_0_82	49.289	9.56448	120.122	36.0633	0	0	0	0	88.8218	109.129	158.13	86.6206	0	67.3247	3.25151	91.9089	20.5829	87.0246	163.038	85.8369	79.2544
unconservative_supercontig_1052_41021	49.289	52.6046	40.0407	36.0633	0	669.344	0	80.0192	177.644	381.95	48.6555	40.4229	78.4498	107.719	26.0121	30.6363	33.4471	21.7562	73.367	214.592	285.316
unconservative_supercontig_106_26263	30867.2	41184.7	33614.2	18572.6	18384.4	15841.1	24717.3	33200.7	47386.4	30337.8	24469.7	30455.8	33655	44757.4	18309.3	21292.2	24220.9	15664.4	15072.8	15107.3	29831.3
unconservative_supercontig_108_26595	418.957	176.943	246.918	324.57	0	446.229	262.95	181.862	666.163	327.386	304.097	381.131	392.249	403.948	130.061	428.908	252.14	363.639	570.632	257.511	110.956
unconservative_supercontig_109_26721	147.867	23.9112	23.3571	0	0	446.229	0	21.8234	44.4109	163.693	117.584	103.945	0	215.439	0	122.545	5.14571	55.9444	203.797	386.266	95.1052
unconservative_supercontig_112_27039	813.269	674.296	510.519	1514.66	2785.52	3123.61	3418.35	443.743	1732.02	1800.62	863.635	1137.62	3059.54	1656.19	331.654	2604.09	622.631	491.068	1247.24	2017.17	1204.67
unconservative_supercontig_112_27086	12.3223	9.56448	33.3673	0	0	223.115	0	58.1958	44.4109	163.693	85.1471	86.6206	0	67.3247	13.0061	0	28.3014	18.6481	57.0632	214.592	63.4035
unconservative_supercontig_113_27276	0	28.6934	70.0712	36.0633	0	0	0	50.9213	0	54.5643	4.05462	23.0988	0	0	19.5091	0	12.8643	27.9722	8.15189	0	15.8509
unconservative_supercontig_116_27590	7430.32	2984.12	4311.05	2849	5013.93	8924.59	4733.11	1876.81	8482.48	9221.37	5923.81	6034.57	5491.49	8765.67	1190.05	8057.35	3017.96	4500.42	10442.6	9785.41	4977.17
unconservative_supercontig_117_27753	24.6445	47.8224	33.3673	0	0	0	0	29.0979	44.4109	0	36.4916	34.6482	78.4498	67.3247	26.0121	0	30.8743	34.1882	8.15189	0	15.8509
unconservative_supercontig_117_27754	24.6445	47.8224	33.3673	0	0	0	0	29.0979	44.4109	0	36.4916	34.6482	78.4498	67.3247	26.0121	0	30.8743	34.1882	8.15189	0	15.8509
unconservative_supercontig_1181_41451	529.857	258.241	3944.01	757.33	0	446.229	0	65.4703	44.4109	0	259.496	213.664	78.4498	26.9299	341.409	306.363	213.547	773.898	440.202	85.8369	142.658
unconservative_supercontig_1181_41452	529.857	258.241	3944.01	757.33	0	446.229	0	65.4703	44.4109	0	259.496	213.664	78.4498	26.9299	341.409	306.363	213.547	773.898	440.202	85.8369	142.658
unconservative_supercontig_118_27826	73.9335	100.427	183.52	144.253	0	0	0	203.685	266.465	0	202.731	254.087	78.4498	175.044	169.079	306.363	167.236	183.373	114.126	987.124	142.658
unconservative_supercontig_118_27838	234.123	62.1691	210.214	72.1267	0	446.229	525.901	65.4703	532.931	436.514	85.1471	63.5218	156.9	552.062	0	122.545	20.5829	87.0246	366.835	386.266	15.8509
unconservative_supercontig_119_27967	36.9668	0	13.3469	0	0	0	0	36.3724	0	54.5643	40.5462	121.269	0	13.4649	0	459.545	192.964	9.32407	0	1630.9	15.8509
unconservative_supercontig_119_28019	73.9335	33.4757	46.7142	0	0	0	0	160.038	177.644	163.693	93.2563	63.5218	156.9	80.7896	16.2576	61.2726	41.1657	34.1882	57.0632	0	0
unconservative_supercontig_11_6152	911.847	454.313	306.979	937.647	1671.31	669.344	1577.7	1513.09	7372.21	545.643	4180.32	3378.2	784.498	659.782	357.667	1623.72	481.124	913.759	1059.75	2660.94	634.035
unconservative_supercontig_120_28048	73.9335	133.903	156.826	0	0	0	0	50.9213	88.8218	0	154.076	138.593	156.9	94.2545	78.0363	91.9089	126.07	158.509	154.886	85.8369	221.912
unconservative_supercontig_121_28158	381.99	172.161	353.693	144.253	0	0	0	123.666	222.054	218.257	600.084	531.273	156.9	417.413	159.324	153.182	192.964	382.287	562.48	128.755	269.465
unconservative_supercontig_121_28174	172.512	9.56448	23.3571	360.633	557.103	892.459	1840.65	909.309	444.109	654.772	16.2185	75.0712	1647.45	1009.87	100.797	336.999	159.517	9.32407	269.012	429.185	507.228
unconservative_supercontig_1237_41655	763.98	119.556	310.315	252.443	557.103	446.229	0	109.117	799.396	1254.98	543.32	392.68	392.249	807.896	16.2576	612.726	136.361	478.635	1084.2	1201.72	332.868
unconservative_supercontig_125_28610	4078.67	1621.18	1698.39	3065.38	2785.52	4239.18	2892.45	1513.09	4174.62	4310.58	2562.52	2742.99	2667.29	3783.65	780.363	4472.9	1713.52	2368.31	4385.71	5836.91	2853.16
unconservative_supercontig_12_6499	406.634	172.161	347.019	180.317	0	0	0	123.666	222.054	218.257	600.084	525.498	156.9	430.878	159.324	153.182	192.964	385.395	586.936	128.755	253.614
unconservative_supercontig_130_29205	0	9.56448	36.704	0	0	0	0	36.3724	44.4109	0	52.7101	40.4229	0	13.4649	19.5091	30.6363	30.8743	6.21604	0	42.9185	31.7017
unconservative_supercontig_1318_41999	369.668	133.903	236.908	216.38	0	669.344	0	94.5682	488.52	272.822	235.168	213.664	78.4498	377.018	84.5394	336.999	144.08	217.562	415.746	386.266	253.614
unconservative_supercontig_133_29481	3782.93	779.505	1578.27	2199.86	3342.62	7585.9	2892.45	1425.8	3464.05	4528.84	3284.25	3308.91	3608.69	3150.79	458.464	4534.17	1013.71	2511.28	4654.73	6952.79	2139.87
unconservative_supercontig_13_6816	123.223	129.12	150.153	216.38	557.103	223.115	262.95	261.881	310.876	109.129	381.135	306.059	0	26.9299	156.073	1133.54	218.693	111.889	154.886	1974.25	158.509
unconservative_supercontig_13_6832	172.512	28.6934	60.0611	108.19	0	446.229	262.95	36.3724	133.233	109.129	97.311	138.593	627.599	296.228	42.2697	336.999	51.4571	96.3487	171.19	85.8369	126.807
unconservative_supercontig_140_30018	73.9335	100.427	183.52	144.253	0	0	0	203.685	266.465	0	202.731	254.087	78.4498	175.044	169.079	306.363	167.236	183.373	114.126	987.124	142.658
unconservative_supercontig_145_30544	73.9335	28.6934	53.3876	108.19	0	0	0	29.0979	0	54.5643	16.2185	17.3241	235.349	53.8597	6.50303	0	41.1657	49.7284	65.2151	0	47.5526
unconservative_supercontig_152_30952	123.223	129.12	150.153	216.38	557.103	223.115	262.95	261.881	310.876	109.129	381.135	306.059	0	26.9299	156.073	1133.54	218.693	111.889	154.886	1974.25	158.509
unconservative_supercontig_16_7979	406.634	172.161	387.06	180.317	0	0	0	123.666	222.054	218.257	644.685	594.795	156.9	430.878	162.576	153.182	200.683	397.827	603.24	128.755	269.465
unconservative_supercontig_1741_43328	369.668	133.903	236.908	216.38	0	669.344	0	94.5682	488.52	272.822	235.168	213.664	78.4498	377.018	84.5394	336.999	144.08	217.562	415.746	386.266	253.614
unconservative_supercontig_17_8265	25667.2	23829.9	20474.1	31555.4	17827.3	24319.5	17617.7	29738	24781.3	20789	29639.3	26690.7	20397	29326.6	24955.4	22487.1	17670.4	28124.5	21056.3	22403.4	20431.8
unconservative_supercontig_17_8470	7676.76	5260.46	2422.46	9881.35	32312	27889.3	19721.3	2095.05	7327.8	23462.7	892.017	1455.23	54914.9	8429.05	1603	20005.5	5549.65	1917.65	4671.03	17682.4	11745.5
unconservative_supercontig_181_32804	123.223	43.0402	26.6938	0	0	223.115	0	14.5489	44.4109	54.5643	60.8194	98.17	78.4498	107.719	13.0061	122.545	30.8743	40.4043	105.975	128.755	63.4035
unconservative_supercontig_183_32881	0	9.56448	70.0712	0	0	0	0	21.8234	44.4109	54.5643	24.3277	11.5494	0	13.4649	42.2697	153.182	110.633	21.7562	24.4557	0	31.7017
unconservative_supercontig_183_32912	12.3223	4.78224	70.0712	0	0	446.229	0	21.8234	44.4109	54.5643	36.4916	80.8459	0	40.3948	26.0121	245.091	113.206	27.9722	32.6075	0	79.2544
unconservative_supercontig_184_32954	961.136	961.23	1041.06	793.393	1671.31	446.229	262.95	647.428	710.574	654.772	896.072	1056.77	1019.85	740.571	728.339	612.726	905.646	745.925	1002.68	772.532	554.781
unconservative_supercontig_184_32956	73.9335	47.8224	70.0712	72.1267	0	223.115	0	43.6468	88.8218	54.5643	166.24	190.565	78.4498	107.719	22.7606	61.2726	46.3114	68.3765	73.367	214.592	126.807
unconservative_supercontig_1868_43571	110.9	19.129	40.0407	72.1267	0	446.229	0	21.8234	177.644	109.129	72.9832	23.0988	78.4498	242.369	6.50303	153.182	54.03	71.4845	105.975	557.94	31.7017
unconservative_supercontig_188_33152	1367.77	578.651	1034.38	1370.41	2228.41	2677.38	2366.55	1331.23	2931.12	1746.06	2213.82	2177.06	392.249	1548.47	588.524	2113.91	1060.02	1202.8	1532.55	4849.79	1236.37
unconservative_supercontig_1892_43607	123.223	28.6934	46.7142	0	0	0	0	43.6468	44.4109	109.129	77.0379	75.0712	78.4498	107.719	22.7606	122.545	48.8843	65.2685	122.278	85.8369	15.8509
unconservative_supercontig_18_8928	3770.61	1496.84	1685.05	2812.94	2785.52	3569.83	2892.45	1498.54	3686.1	4310.58	2363.85	2615.94	2902.64	3675.93	692.573	4472.9	1623.47	2225.34	4271.59	5321.89	2536.14
unconservative_supercontig_18_8950	123.223	14.3467	36.704	180.317	0	0	0	116.392	444.109	0	48.6555	40.4229	78.4498	13.4649	32.5151	30.6363	20.5829	37.2963	81.5189	42.9185	79.2544
unconservative_supercontig_192_33364	369.668	133.903	236.908	216.38	0	669.344	0	94.5682	488.52	272.822	235.168	213.664	78.4498	377.018	84.5394	336.999	144.08	217.562	415.746	386.266	253.614
unconservative_supercontig_19_9148	406.634	478.224	2078.78	1190.09	2228.41	2454.26	525.901	494.664	488.52	654.772	1333.97	1068.32	156.9	350.088	481.224	643.363	391.074	1784	1671.14	1545.06	681.588
unconservative_supercontig_1_511	431.279	396.926	980.997	288.507	0	223.115	0	509.213	355.287	545.643	802.816	461.976	235.349	336.623	338.157	612.726	568.601	425.799	252.708	257.511	396.272
unconservative_supercontig_1_512	431.279	396.926	980.997	288.507	0	223.115	0	509.213	355.287	545.643	802.816	461.976	235.349	336.623	338.157	612.726	568.601	425.799	252.708	257.511	396.272
unconservative_supercontig_1_513	160.189	119.556	310.315	288.507	0	0	0	87.2937	133.233	218.257	190.567	173.241	235.349	107.719	71.5333	153.182	185.246	239.318	252.708	128.755	47.5526
unconservative_supercontig_1_574	640.757	138.685	210.214	288.507	0	669.344	0	87.2937	710.574	927.593	340.588	282.961	392.249	632.852	35.7667	827.181	126.07	248.642	831.492	729.614	221.912
unconservative_supercontig_1_635	1725.12	382.579	824.171	1009.77	557.103	3123.61	0	370.998	1643.2	1746.06	1589.41	1599.59	941.398	1427.28	175.582	1960.72	295.879	1529.15	2372.2	2875.54	776.693
unconservative_supercontig_1_807	455.923	95.6448	163.5	144.253	0	892.459	262.95	160.038	1065.86	491.079	393.299	427.328	156.9	700.176	55.2757	551.454	210.974	295.262	652.151	1459.23	126.807
unconservative_supercontig_1_852	123.223	28.6934	63.3978	252.443	0	0	525.901	785.643	2575.83	0	2830.13	2846.93	78.4498	121.184	42.2697	398.272	108.06	133.645	260.86	171.674	15.8509
unconservative_supercontig_1_853	123.223	28.6934	63.3978	252.443	0	0	525.901	785.643	2575.83	0	2830.13	2846.93	78.4498	121.184	42.2697	398.272	108.06	133.645	260.86	171.674	15.8509
unconservative_supercontig_2086_43979	184.834	143.467	56.7243	144.253	0	0	262.95	14.5489	266.465	218.257	121.639	115.494	470.699	134.649	22.7606	0	110.633	43.5123	81.5189	0	47.5526
unconservative_supercontig_2092_43989	8527	2113.75	3747.14	5157.06	8356.55	10932.6	3681.3	2611.54	9548.34	13313.7	7059.1	6646.69	5256.14	10623.8	764.106	10814.6	2469.94	5289.85	10328.4	13347.6	5547.81
unconservative_supercontig_20_9512	123.223	138.685	93.4283	216.38	1114.21	223.115	2366.55	240.058	399.698	600.207	133.803	92.3953	627.599	565.527	139.815	275.727	120.924	43.5123	130.43	858.369	523.079
unconservative_supercontig_20_9672	1170.61	282.152	1094.45	577.013	1671.31	1338.69	1577.7	261.881	532.931	709.336	660.904	687.19	392.249	1440.75	185.336	2267.09	388.501	1109.56	3562.37	2145.92	1426.58
unconservative_supercontig_217_34440	110.9	90.8626	310.315	36.0633	0	223.115	0	116.392	133.233	272.822	997.437	1045.22	0	26.9299	26.0121	336.999	66.8943	83.9166	163.038	85.8369	15.8509
unconservative_supercontig_218_34476	418.957	196.072	443.785	540.95	0	2454.26	262.95	232.783	355.287	272.822	409.517	311.834	627.599	323.158	68.2818	275.727	272.723	289.046	692.91	300.429	269.465
unconservative_supercontig_21_10079	24.6445	153.032	83.4181	108.19	0	0	0	232.783	177.644	54.5643	48.6555	40.4229	78.4498	40.3948	133.312	122.545	126.07	49.7284	57.0632	85.8369	31.7017
unconservative_supercontig_21_9914	24.6445	133.903	70.0712	108.19	0	0	0	145.489	44.4109	54.5643	44.6009	40.4229	78.4498	40.3948	130.061	91.9089	108.06	40.4043	57.0632	85.8369	31.7017
unconservative_supercontig_223_34585	357.345	76.5159	103.438	360.633	0	0	262.95	58.1958	44.4109	54.5643	113.529	86.6206	235.349	40.3948	26.0121	91.9089	203.256	205.129	32.6075	171.674	79.2544
unconservative_supercontig_224_34596	406.634	172.161	347.019	180.317	0	0	0	123.666	222.054	218.257	600.084	525.498	156.9	430.878	159.324	153.182	192.964	385.395	586.936	128.755	253.614
unconservative_supercontig_2260_44384	406.634	172.161	387.06	180.317	0	0	0	123.666	222.054	218.257	644.685	594.795	156.9	430.878	162.576	153.182	200.683	400.935	603.24	128.755	269.465
unconservative_supercontig_228_34718	36.9668	23.9112	60.0611	144.253	0	0	0	36.3724	0	109.129	36.4916	63.5218	78.4498	94.2545	6.50303	30.6363	25.7286	55.9444	211.949	85.8369	79.2544
unconservative_supercontig_232_34830	443.601	86.0803	186.857	180.317	2785.52	0	0	94.5682	310.876	327.386	235.168	277.186	78.4498	282.764	120.306	214.454	100.341	205.129	309.772	42.9185	253.614
unconservative_supercontig_241_35110	23745	8426.31	26193.3	12622.2	15041.8	5354.75	3944.25	8991.25	17542.3	10858.3	17966	20044	4000.94	12226.2	4230.22	8179.9	6442.43	10355.9	4018.88	11888.4	5864.82
unconservative_supercontig_2487_44789	640.757	138.685	210.214	288.507	0	669.344	0	87.2937	710.574	927.593	340.588	282.961	392.249	632.852	35.7667	827.181	126.07	248.642	831.492	729.614	221.912
unconservative_supercontig_256_35674	11274.9	2123.31	7657.79	7717.55	7242.34	6916.56	2103.6	2807.95	8127.19	6056.64	10878.6	10608.1	2275.05	6894.04	1339.62	7413.99	2212.66	10371.5	14314.7	8283.26	4374.84
unconservative_supercontig_26_11349	800.946	210.419	363.703	649.14	1114.21	223.115	262.95	545.585	2176.13	982.157	2603.07	2615.94	392.249	484.738	94.2939	765.908	306.17	764.574	1165.72	1416.31	871.798
unconservative_supercontig_26_11382	98.578	4.78224	53.3876	216.38	557.103	223.115	0	14.5489	44.4109	54.5643	89.2017	51.9724	0	13.4649	39.0182	30.6363	69.4671	65.2685	130.43	300.429	95.1052
unconservative_supercontig_27_11608	160.189	19.129	70.0712	324.57	0	223.115	525.901	21.8234	266.465	218.257	93.2563	28.8735	0	80.7896	9.75454	398.272	74.6128	52.8364	97.8226	901.288	95.1052
unconservative_supercontig_28_11904	110.9	95.6448	203.54	36.0633	0	0	0	80.0192	310.876	163.693	85.1471	132.818	313.799	242.369	16.2576	30.6363	82.3314	87.0246	105.975	42.9185	158.509
unconservative_supercontig_29_12327	406.634	172.161	387.06	180.317	0	0	0	123.666	222.054	218.257	644.685	594.795	156.9	430.878	162.576	153.182	200.683	397.827	603.24	128.755	269.465
unconservative_supercontig_29_12328	406.634	172.161	387.06	180.317	0	0	0	123.666	222.054	218.257	644.685	594.795	156.9	430.878	162.576	153.182	200.683	397.827	603.24	128.755	269.465
unconservative_supercontig_2_1527	10510.9	272.588	133.469	14605.6	28969.4	20080.3	6310.81	5055.76	14167.1	15823.6	2534.14	3314.68	4079.39	19389.5	321.9	5698.35	2050.57	2365.21	16450.5	38283.3	28024.3
unconservative_supercontig_2_1705	640.757	138.685	210.214	288.507	0	669.344	0	87.2937	710.574	927.593	340.588	282.961	392.249	632.852	35.7667	827.181	126.07	248.642	831.492	729.614	221.912
unconservative_supercontig_2_1866	3018.95	4131.86	10420.6	6311.08	32312	24319.5	13673.4	18906.4	16787.3	9494.19	12196.3	9303.05	9100.18	12684	6272.17	3952.08	5902.13	13979.9	12301.2	10171.7	5262.49
unconservative_supercontig_2_1897	381.99	172.161	353.693	144.253	0	0	0	123.666	222.054	218.257	600.084	531.273	156.9	417.413	159.324	153.182	192.964	382.287	562.48	128.755	269.465
unconservative_supercontig_30_12749	542.179	90.8626	126.796	108.19	0	669.344	262.95	116.392	399.698	600.207	328.425	242.538	156.9	242.369	42.2697	306.363	61.7486	177.157	326.075	600.858	285.316
unconservative_supercontig_31_12949	369.668	133.903	236.908	216.38	0	669.344	0	94.5682	488.52	272.822	235.168	213.664	78.4498	377.018	84.5394	336.999	144.08	217.562	415.746	386.266	253.614
unconservative_supercontig_31_12950	369.668	133.903	236.908	216.38	0	669.344	0	94.5682	488.52	272.822	235.168	213.664	78.4498	377.018	84.5394	336.999	144.08	217.562	415.746	386.266	253.614
unconservative_supercontig_31_12965	135.545	23.9112	40.0407	72.1267	1671.31	223.115	0	21.8234	88.8218	163.693	141.912	132.818	313.799	148.114	6.50303	122.545	48.8843	65.2685	97.8226	85.8369	15.8509
unconservative_supercontig_32_13023	2378.19	736.465	1261.28	1334.34	3899.72	2677.38	788.851	931.133	2087.31	2509.96	1857.02	2234.81	1333.65	1400.35	308.894	2696	681.807	1572.66	2624.91	3004.29	1030.31
unconservative_supercontig_32_13063	6050.23	1549.45	2826.21	3894.84	8913.65	8478.36	3418.35	2233.26	6617.22	10094.4	5116.94	5145.26	5413.04	7675.01	656.806	5790.26	2132.9	4024.89	6562.27	8841.2	4311.44
unconservative_supercontig_33_13385	468.246	272.588	133.469	144.253	0	223.115	262.95	858.388	2886.71	381.95	1224.5	1911.43	313.799	444.343	377.176	367.636	259.859	273.506	334.227	171.674	206.061
unconservative_supercontig_33_13559	0	9.56448	36.704	0	0	0	0	36.3724	44.4109	0	52.7101	40.4229	0	13.4649	19.5091	30.6363	30.8743	6.21604	0	42.9185	31.7017
unconservative_supercontig_34_13909	357.345	291.717	226.897	72.1267	0	223.115	1840.65	87.2937	88.8218	545.643	263.551	213.664	627.599	215.439	48.7727	735.272	283.014	310.802	374.987	300.429	174.36
unconservative_supercontig_3528_45970	455.923	95.6448	130.132	144.253	0	223.115	262.95	87.2937	266.465	218.257	328.425	173.241	156.9	444.343	9.75454	398.272	54.03	158.509	570.632	214.592	79.2544
unconservative_supercontig_36_14263	1774.4	1032.96	1174.53	2055.61	3342.62	7139.67	2366.55	516.488	1820.85	3874.07	563.593	779.585	3608.69	2235.18	334.906	2818.54	854.188	413.367	1239.09	2575.11	2456.89
unconservative_supercontig_37_14607	147.867	19.129	60.0611	108.19	0	0	0	58.1958	44.4109	218.257	97.311	80.8459	0	175.044	26.0121	153.182	61.7486	52.8364	171.19	85.8369	126.807
unconservative_supercontig_3_2418	36.9668	47.8224	50.0509	36.0633	0	223.115	0	101.843	133.233	218.257	186.513	248.312	156.9	134.649	45.5212	122.545	48.8843	105.673	154.886	128.755	15.8509
unconservative_supercontig_3_2646	123.223	62.1691	991.008	396.697	557.103	446.229	0	189.136	88.8218	54.5643	563.593	381.131	0	53.8597	227.606	122.545	74.6128	1261.86	896.707	85.8369	79.2544
unconservative_supercontig_400_37659	406.634	172.161	387.06	180.317	0	0	0	123.666	222.054	218.257	644.685	594.795	156.9	430.878	162.576	153.182	200.683	397.827	603.24	128.755	269.465
unconservative_supercontig_400_37660	406.634	172.161	387.06	180.317	0	0	0	123.666	222.054	218.257	644.685	594.795	156.9	430.878	162.576	153.182	200.683	397.827	603.24	128.755	269.465
unconservative_supercontig_42_15681	394.312	172.161	357.03	144.253	0	0	0	123.666	222.054	218.257	604.139	525.498	156.9	417.413	159.324	183.818	195.537	382.287	562.48	128.755	269.465
unconservative_supercontig_42_15707	381.99	172.161	353.693	144.253	0	0	0	123.666	222.054	218.257	600.084	531.273	156.9	417.413	159.324	153.182	192.964	382.287	562.48	128.755	269.465
unconservative_supercontig_438_37931	98.578	66.9514	256.928	252.443	0	669.344	1051.8	429.194	88.8218	163.693	304.097	294.51	235.349	228.904	312.145	673.999	573.747	108.781	195.645	858.369	158.509
unconservative_supercontig_439_37939	3819.9	3859.27	5682.44	2380.18	3342.62	6470.33	7625.56	1789.52	7016.92	8512.03	3576.18	3609.19	9100.18	7607.69	2279.31	5575.81	3550.54	2787.9	4801.46	4420.6	3249.43
unconservative_supercontig_46_16464	418.957	999.488	543.886	396.697	0	0	262.95	167.313	44.4109	436.514	283.824	427.328	156.9	201.974	464.967	336.999	465.687	556.336	220.101	343.348	427.974
unconservative_supercontig_46_16471	1195.26	942.101	1531.56	1154.03	557.103	1115.57	525.901	1469.44	1376.74	1091.29	2923.38	3285.81	2039.7	4712.73	1144.53	643.363	1492.26	1762.25	1328.76	987.124	2028.91
unconservative_supercontig_46_16640	17460.6	15590.1	13577.1	17635	36768.8	67603.7	35761.2	6401.54	17364.7	47034.4	4281.68	4463.85	55699.4	20776.4	6857.44	39000	11986.9	6147.67	16042.9	26351.9	27517.1
unconservative_supercontig_47_16791	1084.36	463.877	1748.44	1514.66	1671.31	446.229	525.901	1236.66	1909.67	818.465	2716.6	2003.82	549.149	915.615	825.885	827.181	596.903	1951.84	1279.85	1630.9	1093.71
unconservative_supercontig_47_16941	714.691	62.1691	63.3978	1154.03	5571.03	2008.03	2366.55	87.2937	843.807	1200.41	77.0379	51.9724	862.948	255.834	61.7788	459.545	41.1657	27.9722	407.594	987.124	523.079
unconservative_supercontig_48_17067	234.123	392.144	1771.8	144.253	0	669.344	0	50.9213	88.8218	436.514	332.479	311.834	0	53.8597	94.2939	1194.82	1198.95	68.3765	32.6075	729.614	47.5526
unconservative_supercontig_4_2708	246.445	43.0402	286.958	540.95	0	223.115	525.901	225.509	754.985	982.157	591.975	519.724	235.349	457.808	32.5151	551.454	102.914	332.558	350.531	987.124	190.21
unconservative_supercontig_4_2861	209.478	363.45	1131.15	288.507	1114.21	446.229	788.851	1884.09	1820.85	1909.75	1889.45	1992.27	706.048	982.94	1479.44	1256.09	486.27	242.426	163.038	3261.8	396.272
unconservative_supercontig_51_17729	98.578	0	26.6938	0	0	0	0	0	0	109.129	40.5462	34.6482	0	0	0	91.9089	2.57286	31.0802	154.886	0	0
unconservative_supercontig_521_38418	381.99	172.161	353.693	144.253	0	0	0	123.666	222.054	218.257	600.084	531.273	156.9	417.413	159.324	153.182	192.964	382.287	562.48	128.755	269.465
unconservative_supercontig_52_17854	406.634	172.161	387.06	180.317	0	0	0	123.666	222.054	218.257	644.685	594.795	156.9	430.878	162.576	153.182	200.683	397.827	603.24	128.755	269.465
unconservative_supercontig_52_17983	234.123	28.6934	33.3673	72.1267	557.103	892.459	0	36.3724	88.8218	109.129	125.693	92.3953	78.4498	0	19.5091	61.2726	25.7286	83.9166	105.975	214.592	95.1052
unconservative_supercontig_52_18032	135.545	23.9112	583.927	216.38	0	0	0	14.5489	0	54.5643	40.5462	75.0712	0	53.8597	39.0182	61.2726	20.5829	198.913	73.367	0	31.7017
unconservative_supercontig_55_18487	6185.77	2104.19	22899.9	13812.3	49025.1	37260.2	28924.5	4604.74	15144.1	13913.9	2315.19	1715.09	11218.3	6799.79	1651.77	6648.08	1325.02	1541.58	3586.83	6008.58	3360.39
unconservative_supercontig_56_18577	135.545	38.2579	50.0509	180.317	0	0	0	21.8234	44.4109	327.386	109.475	92.3953	78.4498	94.2545	6.50303	183.818	10.2914	124.321	187.493	128.755	31.7017
unconservative_supercontig_56_18668	468.246	100.427	180.183	108.19	0	446.229	788.851	72.7447	266.465	54.5643	385.189	381.131	156.9	296.228	48.7727	398.272	120.924	214.454	317.924	128.755	380.421
unconservative_supercontig_57_18992	135.545	43.0402	86.7549	36.0633	557.103	223.115	0	14.5489	133.233	163.693	81.0925	63.5218	156.9	53.8597	32.5151	30.6363	38.5929	68.3765	40.7594	0	31.7017
unconservative_supercontig_585_38787	320.379	526.046	106.775	288.507	1671.31	0	262.95	458.292	444.109	2291.7	794.706	716.063	1333.65	2396.76	315.397	214.454	681.807	198.913	57.0632	214.592	649.886
unconservative_supercontig_5_3179	529.857	439.966	583.927	540.95	557.103	0	525.901	210.96	444.109	545.643	454.118	427.328	313.799	484.738	152.821	796.544	383.356	323.234	415.746	257.511	443.824
unconservative_supercontig_5_3300	73.9335	43.0402	120.122	0	0	0	262.95	50.9213	88.8218	218.257	93.2563	80.8459	78.4498	134.649	22.7606	183.818	15.4371	43.5123	203.797	0	47.5526
unconservative_supercontig_5_3310	418.957	76.5159	96.765	72.1267	0	0	0	50.9213	88.8218	381.95	133.803	63.5218	78.4498	107.719	22.7606	0	28.3014	71.4845	211.949	128.755	47.5526
unconservative_supercontig_5_3318	1429.38	679.078	994.344	1045.84	1114.21	2900.49	788.851	647.428	2842.3	3273.86	1824.58	2205.94	2902.64	1885.09	370.673	2420.27	751.274	975.919	2029.82	1502.15	1664.34
unconservative_supercontig_5_3524	73.9335	0	60.0611	0	0	0	0	0	0	0	28.3824	17.3241	0	13.4649	6.50303	122.545	15.4371	18.6481	48.9113	0	15.8509
unconservative_supercontig_64_20001	394.312	105.209	166.836	108.19	0	0	0	116.392	88.8218	272.822	401.408	294.51	313.799	282.764	35.7667	214.454	95.1957	289.046	317.924	85.8369	126.807
unconservative_supercontig_65_20146	431.279	57.3869	273.612	324.57	0	669.344	262.95	727.447	1732.02	272.822	1256.93	1420.58	313.799	727.106	45.5212	765.908	277.869	397.827	415.746	944.206	221.912
unconservative_supercontig_660_39195	640.757	138.685	210.214	288.507	0	669.344	0	87.2937	710.574	927.593	340.588	282.961	392.249	632.852	35.7667	827.181	126.07	248.642	831.492	729.614	221.912
unconservative_supercontig_67_20538	0	0	0	0	0	0	0	65.4703	88.8218	0	137.857	167.466	0	0	3.25151	275.727	64.3214	3.10802	0	1373.39	15.8509
unconservative_supercontig_67_20585	123.223	9.56448	120.122	252.443	1114.21	0	0	101.843	133.233	109.129	93.2563	155.917	78.4498	161.579	39.0182	214.454	30.8743	108.781	171.19	386.266	31.7017
unconservative_supercontig_67_20622	0	28.6934	53.3876	108.19	0	0	0	65.4703	0	54.5643	52.7101	121.269	0	80.7896	35.7667	30.6363	20.5829	59.0524	81.5189	214.592	63.4035
unconservative_supercontig_683_39371	345.023	100.427	70.0712	721.267	1671.31	223.115	3681.3	363.724	754.985	109.129	8.10925	11.5494	1412.1	363.553	58.5273	336.999	84.9043	21.7562	195.645	557.94	412.123
unconservative_supercontig_69_20780	98.578	43.0402	96.765	72.1267	0	0	0	36.3724	0	0	32.437	17.3241	0	26.9299	16.2576	61.2726	46.3114	55.9444	24.4557	42.9185	47.5526
unconservative_supercontig_6_3769	1946.92	908.626	994.344	1406.47	5571.03	3569.83	3155.4	1505.82	3508.46	3928.63	2546.3	2390.73	2667.29	3622.07	533.248	2022	1335.31	1886.57	1989.06	3776.82	1759.45
unconservative_supercontig_71_21126	640.757	138.685	210.214	288.507	0	669.344	0	87.2937	710.574	927.593	336.534	282.961	392.249	632.852	35.7667	827.181	128.643	248.642	831.492	772.532	221.912
unconservative_supercontig_72_21207	73.9335	14.3467	30.0305	0	0	0	0	14.5489	0	109.129	48.6555	57.7471	0	67.3247	9.75454	30.6363	18.01	9.32407	32.6075	42.9185	126.807
unconservative_supercontig_75_21810	123.223	62.1691	1011.03	396.697	557.103	446.229	0	189.136	88.8218	54.5643	510.883	346.482	0	53.8597	221.103	91.9089	72.04	1252.53	872.252	85.8369	95.1052
unconservative_supercontig_77_22201	985.78	224.765	357.03	432.76	1671.31	446.229	0	109.117	1154.68	982.157	502.773	565.921	392.249	807.896	35.7667	1102.91	159.517	310.802	1108.66	858.369	317.017
unconservative_supercontig_77_22253	13529.8	4590.95	5458.88	12514	12813.4	12717.5	7625.56	8576.6	4485.5	8075.52	12605.8	12098	8394.13	6220.8	6574.56	10477.6	5976.75	12304.7	9986.06	3991.42	6847.58
unconservative_supercontig_7_4195	0	0	3.33673	36.0633	0	0	0	21.8234	0	109.129	24.3277	34.6482	78.4498	67.3247	42.2697	91.9089	72.04	24.8642	16.3038	300.429	63.4035
unconservative_supercontig_7_4197	0	0	3.33673	36.0633	0	0	0	21.8234	0	109.129	24.3277	34.6482	78.4498	67.3247	42.2697	91.9089	72.04	24.8642	16.3038	300.429	63.4035
unconservative_supercontig_812_40040	1490.99	808.199	770.784	973.71	557.103	1338.69	1840.65	632.879	1509.97	2073.44	583.866	871.981	1098.3	1521.54	286.133	2359	758.993	547.012	1557.01	1759.66	1379.03
unconservative_supercontig_82_23158	2784.83	669.514	2953	252.443	557.103	1784.92	1840.65	72.7447	1332.33	1855.19	543.32	456.202	235.349	1009.87	159.324	796.544	190.391	435.123	578.784	257.511	237.763
unconservative_supercontig_84_23464	936.491	435.184	160.163	685.203	0	446.229	1051.8	727.447	488.52	1800.62	616.303	687.19	1176.75	1131.05	344.661	1164.18	563.456	515.932	1018.99	1115.88	523.079
unconservative_supercontig_85_23516	24.6445	9.56448	13.3469	180.317	0	223.115	0	0	44.4109	0	40.5462	23.0988	0	53.8597	0	30.6363	5.14571	6.21604	154.886	42.9185	31.7017
unconservative_supercontig_86_23722	9944.06	2180.7	4474.55	5698.01	10585	11602	3944.25	2749.75	9814.81	13859.3	7882.19	7201.06	5334.59	11202.8	799.873	11856.3	2596.01	5970.51	11477.9	14248.9	5833.12
unconservative_supercontig_86_23759	61.6113	33.4757	130.132	360.633	0	223.115	0	29.0979	44.4109	109.129	109.475	144.368	0	80.7896	6.50303	214.454	23.1557	55.9444	24.4557	257.511	79.2544
unconservative_supercontig_87_23802	1232.23	722.118	824.171	2596.56	557.103	1561.8	1051.8	931.133	1199.09	1145.85	2834.18	2211.71	1255.2	1036.8	679.567	1470.54	735.837	1656.58	1605.92	3133.05	744.991
unconservative_supercontig_87_23865	86.2558	114.774	223.561	180.317	0	0	0	43.6468	44.4109	218.257	68.9286	98.17	0	121.184	55.2757	91.9089	123.497	93.2407	81.5189	0	206.061
unconservative_supercontig_87_23919	36.9668	47.8224	186.857	4075.16	17827.3	9593.93	1051.8	778.369	2709.06	491.079	1188	1108.74	470.699	982.94	45.5212	857.817	1121.77	198.913	1157.57	7596.57	459.675
unconservative_supercontig_88_23949	529.857	129.12	116.785	216.38	0	892.459	262.95	152.764	621.752	327.386	368.971	381.131	313.799	282.764	84.5394	459.545	84.9043	239.318	456.506	386.266	142.658
unconservative_supercontig_8_4553	381.99	172.161	353.693	144.253	0	0	0	123.666	222.054	218.257	600.084	531.273	156.9	417.413	159.324	153.182	192.964	382.287	562.48	128.755	269.465
unconservative_supercontig_8_4565	12.3223	0	43.3774	0	1114.21	223.115	262.95	29.0979	177.644	54.5643	105.42	103.945	78.4498	53.8597	13.0061	980.362	262.431	18.6481	57.0632	1716.74	0
unconservative_supercontig_8_4581	1429.38	707.772	827.508	973.71	0	1561.8	788.851	741.996	1732.02	1691.49	819.034	831.558	1569	1898.56	461.715	1991.36	849.043	553.228	1377.67	2789.7	1569.24
unconservative_supercontig_8_4680	394.312	172.161	357.03	144.253	0	0	0	123.666	222.054	218.257	604.139	525.498	156.9	417.413	159.324	183.818	195.537	382.287	562.48	128.755	269.465
unconservative_supercontig_90_24240	184.834	23.9112	113.449	144.253	557.103	669.344	0	21.8234	177.644	163.693	194.622	150.142	78.4498	201.974	6.50303	428.908	43.7386	152.293	309.772	42.9185	269.465
unconservative_supercontig_933_40546	406.634	172.161	387.06	180.317	0	0	0	123.666	222.054	218.257	644.685	594.795	156.9	430.878	162.576	153.182	200.683	397.827	603.24	128.755	269.465
unconservative_supercontig_93_24554	406.634	172.161	387.06	180.317	0	0	0	123.666	222.054	218.257	644.685	594.795	156.9	430.878	162.576	153.182	200.683	397.827	603.24	128.755	269.465
unconservative_supercontig_94_24622	406.634	172.161	387.06	180.317	0	0	0	123.666	222.054	218.257	644.685	594.795	156.9	430.878	162.576	153.182	200.683	397.827	603.24	128.755	269.465
unconservative_supercontig_95_24829	406.634	172.161	387.06	180.317	0	0	0	123.666	222.054	218.257	644.685	594.795	156.9	430.878	162.576	153.182	200.683	397.827	603.24	128.755	269.465
unconservative_supercontig_97_25086	1836.02	492.571	2973.02	1911.36	2228.41	1784.92	525.901	1316.68	2620.24	1636.93	3199.1	2384.95	549.149	1117.59	825.885	1593.09	640.641	2427.37	2086.88	2103	1172.96
unconservative_supercontig_99_25503	800.946	205.636	106.775	324.57	0	669.344	262.95	130.941	1065.86	1254.98	514.937	444.652	706.048	848.291	6.50303	1102.91	144.08	285.938	741.822	987.124	301.167
unconservative_supercontig_9_5033	0	0	10.0102	0	0	0	0	7.27447	0	0	12.1639	0	0	13.4649	123.558	0	5.14571	6.21604	16.3038	0	15.8509
unconservative_supercontig_9_5221	332.701	133.903	146.816	144.253	0	223.115	0	21.8234	222.054	218.257	77.0379	46.1976	156.9	269.299	19.5091	91.9089	28.3014	114.997	130.43	128.755	221.912
