# Supplementary material for: Small RNAs, Degradome, and Transcriptome Sequencing Provide Insights into Papaya Fruit Ripening Regulated by 1-MCP
Source: Foods. 2021 Jul 15;10(7):1643. doi: 10.3390/foods10071643 (PMC8303378; doi:10.3390/foods10071643)
Supplement: Supplementary file 1 [file foods-10-01643-s001.zip › Table S7 miRNAs and its targets in degradome analysis.xlsx]

## Sheet: Sheet1
	Table S7 miRNAs and its targets in degradome analysis
SmallRNA	SmallRNA_seq	Transcript	Transcript Annotation	GO_Term	KEGG_pathways	KOG_Description	Symbol	AlignmentScore	AlignmentRange
unconservative_supercontig_29_12327	GCTGACCGGGCCTGCTGACGTGGC	evm.TU.supercontig_106.24	-	GO:0005634(nucleus);GO:0006281(DNA repair);GO:0016301(kinase activity)	-	[B]Chromatin structure and dynamics ;[D]Cell cycle control, cell division, chromosome partitioning ;[L]Replication, recombination and repair ;[T]Signal transduction mechanisms ;[U]Intracellular trafficking, secretion, and vesicular transport	TOR	2	4154-4176
unconservative_supercontig_29_12327	GCTGACCGGGCCTGCTGACGTGGC	evm.TU.supercontig_10.74	methylmalonate-semialdehyde dehydrogenase [acylating]	GO:0004029(aldehyde dehydrogenase (NAD) activity);GO:0004491(methylmalonate-semialdehyde dehydrogenase (acylating) activity);GO:0018478(malonate-semialdehyde dehydrogenase (acetylating) activity)	ko01200(Carbon metabolism);ko00640(Propanoate metabolism);ko00562(Inositol phosphate metabolism);ko00280(Valine, leucine and isoleucine degradation);ko00410(beta-Alanine metabolism)	[I]Lipid transport and metabolism	ALDH6B2	3	25188-25210
unconservative_supercontig_29_12327	GCTGACCGGGCCTGCTGACGTGGC	evm.TU.supercontig_20.14	-	-	-	-	-	0	201-224
unconservative_supercontig_29_12327	GCTGACCGGGCCTGCTGACGTGGC	evm.TU.supercontig_191.9	uncharacterized LOC104808371	GO:0003924(GTPase activity);GO:0005525(GTP binding);GO:0005634(nucleus);GO:0005737(cytoplasm);GO:0007264(small GTPase mediated signal transduction);GO:0009640(photomorphogenesis);GO:0015031(protein transport);GO:0032922(circadian regulation of gene expression)	ko00040(Pentose and glucuronate interconversions);ko00052(Galactose metabolism);ko00053(Ascorbate and aldarate metabolism);ko00520(Amino sugar and nucleotide sugar metabolism)	[S]Function unknown	At5g64813	1	19660-19683
unconservative_supercontig_29_12327	GCTGACCGGGCCTGCTGACGTGGC	evm.TU.supercontig_21.198	-	-	-	[S]Function unknown	-	4	1640-1662
unconservative_supercontig_29_12327	GCTGACCGGGCCTGCTGACGTGGC	evm.TU.supercontig_33.55	hypothetical protein	GO:0016020(membrane);GO:0016709(oxidoreductase activity, acting on paired donors, with incorporation or reduction of molecular oxygen, NAD(P)H as one donor, and incorporation of one atom of oxygen);GO:0044550(secondary metabolite biosynthetic process)	ko00903(Limonene and pinene degradation);ko00945(Stilbenoid, diarylheptanoid and gingerol biosynthesis)	[Q]Secondary metabolites biosynthesis, transport and catabolism	CYP71B36	0	4690-4713
unconservative_supercontig_29_12327	GCTGACCGGGCCTGCTGACGTGGC	evm.TU.supercontig_32.122	3-hydroxyisobutyryl-CoA hydrolase	GO:0004033(aldo-keto reductase (NADP) activity);GO:0009505(plant-type cell wall);GO:0009507(chloroplast);GO:0009570(chloroplast stroma);GO:0009941(chloroplast envelope)	ko01200(Carbon metabolism);ko00640(Propanoate metabolism);ko00280(Valine, leucine and isoleucine degradation);ko00410(beta-Alanine metabolism)	[L]Replication, recombination and repair	-	3.5	9870-9892
unconservative_supercontig_29_12327	GCTGACCGGGCCTGCTGACGTGGC	C.papaya_newGene_3435	macrophage migration inhibitory factor homolog	GO:0003674(molecular_function);GO:0006954(inflammatory response);GO:0009507(chloroplast);GO:0051707(response to other organism)	ko00350(Tyrosine metabolism);ko00360(Phenylalanine metabolism)	[S]Function unknown	-	0	1474-1497
unconservative_supercontig_29_12327	GCTGACCGGGCCTGCTGACGTGGC	C.papaya_newGene_2764	-	-	-	-	-	2	4686-4709
unconservative_supercontig_29_12327	GCTGACCGGGCCTGCTGACGTGGC	C.papaya_newGene_3087	uncharacterized LOC104602841	GO:0000166(nucleotide binding);GO:0000943(retrotransposon nucleocapsid);GO:0003676(nucleic acid binding);GO:0003677(DNA binding);GO:0003723(RNA binding);GO:0003824(catalytic activity);GO:0003887(DNA-directed DNA polymerase activity);GO:0003964(RNA-directed DNA polymerase activity);GO:0004190(aspartic-type endopeptidase activity);GO:0004518(nuclease activity);GO:0004519(endonuclease activity);GO:0…	ko04070(Phosphatidylinositol signaling system)	[L]Replication, recombination and repair	TY3B-G	3	50180-50202
unconservative_supercontig_29_12327	GCTGACCGGGCCTGCTGACGTGGC	evm.TU.supercontig_89.14	-	-	-	-	-	4	920-942
unconservative_supercontig_29_12327	GCTGACCGGGCCTGCTGACGTGGC	C.papaya_newGene_2359	-	-	-	-	-	4	2626-2648
unconservative_supercontig_183_32881	CTGAAGTGTTTGGGGGAACTCT	evm.TU.supercontig_190.8	-	GO:0005886(plasma membrane);GO:0016021(integral component of membrane)	-	[S]Function unknown	-	3	1723-1744
unconservative_supercontig_72_21207	TAAAATAGATTTAGTCAGTAGATT	evm.TU.supercontig_2.248	-	GO:0015292(uniporter activity)	-	[S]Function unknown	At1g57610	3.5	465-487
unconservative_supercontig_72_21207	TAAAATAGATTTAGTCAGTAGATT	evm.TU.supercontig_29.172	-	GO:0005634(nucleus);GO:0009506(plasmodesma)	-	[S]Function unknown	-	4	6355-6378
unconservative_supercontig_72_21207	TAAAATAGATTTAGTCAGTAGATT	evm.TU.supercontig_208.7	transmembrane protein	GO:0003954(NADH dehydrogenase activity);GO:1901006(ubiquinone-6 biosynthetic process)	ko00600(Sphingolipid metabolism)	[G]Carbohydrate transport and metabolism ;[M]Cell wall/membrane/envelope biogenesis	At1g32220	4	1709-1731
unconservative_supercontig_29_12328	GCTGACCGGGCCTGCTGACGTGGC	evm.TU.supercontig_106.24	-	GO:0005634(nucleus);GO:0006281(DNA repair);GO:0016301(kinase activity)	-	[B]Chromatin structure and dynamics ;[D]Cell cycle control, cell division, chromosome partitioning ;[L]Replication, recombination and repair ;[T]Signal transduction mechanisms ;[U]Intracellular trafficking, secretion, and vesicular transport	TOR	2	4154-4176
unconservative_supercontig_29_12328	GCTGACCGGGCCTGCTGACGTGGC	evm.TU.supercontig_10.74	methylmalonate-semialdehyde dehydrogenase [acylating]	GO:0004029(aldehyde dehydrogenase (NAD) activity);GO:0004491(methylmalonate-semialdehyde dehydrogenase (acylating) activity);GO:0018478(malonate-semialdehyde dehydrogenase (acetylating) activity)	ko01200(Carbon metabolism);ko00640(Propanoate metabolism);ko00562(Inositol phosphate metabolism);ko00280(Valine, leucine and isoleucine degradation);ko00410(beta-Alanine metabolism)	[I]Lipid transport and metabolism	ALDH6B2	3	25188-25210
unconservative_supercontig_29_12328	GCTGACCGGGCCTGCTGACGTGGC	evm.TU.supercontig_20.14	-	-	-	-	-	0	201-224
unconservative_supercontig_29_12328	GCTGACCGGGCCTGCTGACGTGGC	evm.TU.supercontig_191.9	uncharacterized LOC104808371	GO:0003924(GTPase activity);GO:0005525(GTP binding);GO:0005634(nucleus);GO:0005737(cytoplasm);GO:0007264(small GTPase mediated signal transduction);GO:0009640(photomorphogenesis);GO:0015031(protein transport);GO:0032922(circadian regulation of gene expression)	ko00040(Pentose and glucuronate interconversions);ko00052(Galactose metabolism);ko00053(Ascorbate and aldarate metabolism);ko00520(Amino sugar and nucleotide sugar metabolism)	[S]Function unknown	At5g64813	1	19660-19683
unconservative_supercontig_29_12328	GCTGACCGGGCCTGCTGACGTGGC	evm.TU.supercontig_21.198	-	-	-	[S]Function unknown	-	4	1640-1662
unconservative_supercontig_29_12328	GCTGACCGGGCCTGCTGACGTGGC	evm.TU.supercontig_33.55	hypothetical protein	GO:0016020(membrane);GO:0016709(oxidoreductase activity, acting on paired donors, with incorporation or reduction of molecular oxygen, NAD(P)H as one donor, and incorporation of one atom of oxygen);GO:0044550(secondary metabolite biosynthetic process)	ko00903(Limonene and pinene degradation);ko00945(Stilbenoid, diarylheptanoid and gingerol biosynthesis)	[Q]Secondary metabolites biosynthesis, transport and catabolism	CYP71B36	0	4690-4713
unconservative_supercontig_29_12328	GCTGACCGGGCCTGCTGACGTGGC	evm.TU.supercontig_32.122	3-hydroxyisobutyryl-CoA hydrolase	GO:0004033(aldo-keto reductase (NADP) activity);GO:0009505(plant-type cell wall);GO:0009507(chloroplast);GO:0009570(chloroplast stroma);GO:0009941(chloroplast envelope)	ko01200(Carbon metabolism);ko00640(Propanoate metabolism);ko00280(Valine, leucine and isoleucine degradation);ko00410(beta-Alanine metabolism)	[L]Replication, recombination and repair	-	3.5	9870-9892
unconservative_supercontig_29_12328	GCTGACCGGGCCTGCTGACGTGGC	C.papaya_newGene_3435	macrophage migration inhibitory factor homolog	GO:0003674(molecular_function);GO:0006954(inflammatory response);GO:0009507(chloroplast);GO:0051707(response to other organism)	ko00350(Tyrosine metabolism);ko00360(Phenylalanine metabolism)	[S]Function unknown	-	0	1474-1497
unconservative_supercontig_29_12328	GCTGACCGGGCCTGCTGACGTGGC	C.papaya_newGene_2764	-	-	-	-	-	2	4686-4709
unconservative_supercontig_29_12328	GCTGACCGGGCCTGCTGACGTGGC	C.papaya_newGene_3087	uncharacterized LOC104602841	GO:0000166(nucleotide binding);GO:0000943(retrotransposon nucleocapsid);GO:0003676(nucleic acid binding);GO:0003677(DNA binding);GO:0003723(RNA binding);GO:0003824(catalytic activity);GO:0003887(DNA-directed DNA polymerase activity);GO:0003964(RNA-directed DNA polymerase activity);GO:0004190(aspartic-type endopeptidase activity);GO:0004518(nuclease activity);GO:0004519(endonuclease activity);GO:0…	ko04070(Phosphatidylinositol signaling system)	[L]Replication, recombination and repair	TY3B-G	3	50180-50202
unconservative_supercontig_29_12328	GCTGACCGGGCCTGCTGACGTGGC	evm.TU.supercontig_89.14	-	-	-	-	-	4	920-942
unconservative_supercontig_29_12328	GCTGACCGGGCCTGCTGACGTGGC	C.papaya_newGene_2359	-	-	-	-	-	4	2626-2648
cpa-miR166a	TCGGACCAGGCTTCATTCCCC	evm.TU.supercontig_5.28	protein ABSCISIC ACID-INSENSITIVE 5-like	GO:0003677(DNA binding);GO:0003700(transcription factor activity, sequence-specific DNA binding);GO:0005515(protein binding);GO:0005634(nucleus);GO:0006351(transcription, DNA-templated);GO:0006355(regulation of transcription, DNA-templated);GO:0009414(response to water deprivation);GO:0009651(response to salt stress);GO:0009737(response to abscisic acid);GO:0009738(abscisic acid-activated signali…	ko04075(Plant hormone signal transduction)	[K]Transcription	ABI5	4	409-428
cpa-miR166a	TCGGACCAGGCTTCATTCCCC	evm.TU.supercontig_706.2	-	-	-	-	-	4	684-705
cpa-miR166a	TCGGACCAGGCTTCATTCCCC	evm.TU.supercontig_6.369	-	-	-	[S]Function unknown	-	4	1124-1143
unconservative_supercontig_145_30544	TCAGACTGAATAATATTTACCTTC	evm.TU.supercontig_96.25	-	GO:0003674(molecular_function);GO:0005634(nucleus);GO:0008150(biological_process)	-	[S]Function unknown	At3g61800	4	961-984
cpa-miR8141	TGGATACTAGTAGGCTGGTT	evm.TU.contig_30654	Phosphatidate cytidylyltransferase	GO:0004605(phosphatidate cytidylyltransferase activity);GO:0005886(plasma membrane);GO:0006655(phosphatidylglycerol biosynthetic process);GO:0008654(phospholipid biosynthetic process);GO:0009536(plastid);GO:0016020(membrane);GO:0016024(CDP-diacylglycerol biosynthetic process)	ko00564(Glycerophospholipid metabolism);ko04070(Phosphatidylinositol signaling system)	[I]Lipid transport and metabolism	CDS4	1.5	1825-1844
cpa-miR8141	TGGATACTAGTAGGCTGGTT	evm.TU.supercontig_10.51	-	-	-	-	-	3	601-620
cpa-miR8141	TGGATACTAGTAGGCTGGTT	evm.TU.supercontig_1.63	-	GO:0003674(molecular_function);GO:0008150(biological_process);GO:0009507(chloroplast)	-	[S]Function unknown	-	3	1459-1478
cpa-miR8141	TGGATACTAGTAGGCTGGTT	evm.TU.supercontig_11.11	SKP1-like protein 21	GO:0004842(ubiquitin-protein transferase activity);GO:0005634(nucleus);GO:0006511(ubiquitin-dependent protein catabolic process);GO:0016567(protein ubiquitination);GO:0019005(SCF ubiquitin ligase complex)	ko04141(Protein processing in endoplasmic reticulum);ko04120(Ubiquitin mediated proteolysis)	[O]Posttranslational modification, protein turnover, chaperones	ASK21	4	2216-2235
cpa-miR8141	TGGATACTAGTAGGCTGGTT	evm.TU.supercontig_124.27	LRR receptor-like serine/threonine-protein kinase FLS2	GO:0004674(protein serine/threonine kinase activity);GO:0005524(ATP binding);GO:0005576(extracellular region);GO:0005886(plasma membrane);GO:0006468(protein phosphorylation);GO:0007169(transmembrane receptor protein tyrosine kinase signaling pathway);GO:0016021(integral component of membrane);GO:0016301(kinase activity);GO:0016310(phosphorylation)	ko04626(Plant-pathogen interaction)	[T]Signal transduction mechanisms	At1g68400	1	6444-6463
cpa-miR8141	TGGATACTAGTAGGCTGGTT	evm.TU.supercontig_151.38	hypothetical protein	GO:0003777(microtubule motor activity);GO:0005871(kinesin complex);GO:0007018(microtubule-based movement);GO:0016887(ATPase activity)	ko03008(Ribosome biogenesis in eukaryotes)	[Z]Cytoskeleton	KIN14I	1.5	7031-7050
cpa-miR8141	TGGATACTAGTAGGCTGGTT	evm.TU.supercontig_161.40	N-acetylglucosaminyltransferase	GO:0005634(nucleus);GO:0005794(Golgi apparatus);GO:0008375(acetylglucosaminyltransferase activity);GO:0016020(membrane);GO:0016021(integral component of membrane);GO:0016051(carbohydrate biosynthetic process);GO:0016757(transferase activity, transferring glycosyl groups)	ko00601(Glycosphingolipid biosynthesis - lacto and neolacto series)	[S]Function unknown	GLCAT14A	1.5	9060-9079
cpa-miR8141	TGGATACTAGTAGGCTGGTT	evm.TU.supercontig_13.243	-	GO:0003677(DNA binding);GO:0003700(transcription factor activity, sequence-specific DNA binding);GO:0005515(protein binding);GO:0005634(nucleus);GO:0006349(regulation of gene expression by genetic imprinting);GO:0006351(transcription, DNA-templated);GO:0006355(regulation of transcription, DNA-templated);GO:0009908(flower development);GO:0009910(negative regulation of flower development);GO:003015…	-	[S]Function unknown	EMF2	1.5	23259-23278
cpa-miR8141	TGGATACTAGTAGGCTGGTT	evm.TU.supercontig_135.7	methionine S-methyltransferase-like	GO:0000719(photoreactive repair);GO:0003904(deoxyribodipyrimidine photo-lyase activity)	ko00450(Selenocompound metabolism)	[S]Function unknown	At2g35130	2	2379-2398
cpa-miR8141	TGGATACTAGTAGGCTGGTT	evm.TU.supercontig_172.13	Clathrin adaptor complexes medium subunit family protein isoform 1	GO:0005794(Golgi apparatus);GO:0005829(cytosol);GO:0005886(plasma membrane);GO:0005905(clathrin-coated pit);GO:0006886(intracellular protein transport);GO:0006897(endocytosis);GO:0008289(lipid binding);GO:0030125(clathrin vesicle coat);GO:0030131(clathrin adaptor complex)	ko04144(Endocytosis)	[U]Intracellular trafficking, secretion, and vesicular transport	AP2M	2	5492-5511
cpa-miR8141	TGGATACTAGTAGGCTGGTT	evm.TU.supercontig_123.22	protein PELOTA	GO:0003747(translation release factor activity);GO:0004519(endonuclease activity);GO:0005634(nucleus);GO:0005737(cytoplasm);GO:0006415(translational termination);GO:0007126(meiotic nuclear division);GO:0046872(metal ion binding);GO:0070481(nuclear-transcribed mRNA catabolic process, non-stop decay);GO:0070966(nuclear-transcribed mRNA catabolic process, no-go decay);GO:0071025(RNA surveillance)	ko03015(mRNA surveillance pathway)	[S]Function unknown	PEL1	2	31877-31896
cpa-miR8141	TGGATACTAGTAGGCTGGTT	evm.TU.supercontig_16.163	-	GO:0000326(protein storage vacuole);GO:0005515(protein binding);GO:0005783(endoplasmic reticulum);GO:0005789(endoplasmic reticulum membrane);GO:0005886(plasma membrane);GO:0006623(protein targeting to vacuole);GO:0016021(integral component of membrane);GO:0032586(protein storage vacuole membrane)	-	[S]Function unknown	SRC2	2.5	1472-1491
cpa-miR8141	TGGATACTAGTAGGCTGGTT	evm.TU.supercontig_12.169	-	GO:0004721(phosphoprotein phosphatase activity);GO:0005744(mitochondrial inner membrane presequence translocase complex);GO:0030150(protein import into mitochondrial matrix)	-	[K]Transcription	TIM50	3	1522-1541
cpa-miR8141	TGGATACTAGTAGGCTGGTT	evm.TU.supercontig_13.163	Glycosyl hydrolase family 38 protein isoform 1	GO:0004559(alpha-mannosidase activity);GO:0006013(mannose metabolic process);GO:0006517(protein deglycosylation)	ko00511(Other glycan degradation)	[G]Carbohydrate transport and metabolism	At3g26720	3	624-643
cpa-miR8141	TGGATACTAGTAGGCTGGTT	evm.TU.supercontig_17.166	Trehalose-6-phosphate synthase isoform 1	GO:0003825(alpha,alpha-trehalose-phosphate synthase (UDP-forming) activity);GO:0005576(extracellular region);GO:0005618(cell wall);GO:0005737(cytoplasm);GO:0005773(vacuole);GO:0005991(trehalose metabolic process);GO:0005992(trehalose biosynthetic process);GO:0009793(embryo development ending in seed dormancy);GO:0009832(plant-type cell wall biogenesis);GO:0010182(sugar mediated signaling pathway)…	ko00500(Starch and sucrose metabolism)	[L]Replication, recombination and repair	TPS1	3	5085-5104
cpa-miR8141	TGGATACTAGTAGGCTGGTT	evm.TU.supercontig_176.3	-	GO:0003723(RNA binding);GO:0003727(single-stranded RNA binding);GO:0003729(mRNA binding);GO:0005737(cytoplasm);GO:0005773(vacuole);GO:0005829(cytosol);GO:0006970(response to osmotic stress);GO:0009651(response to salt stress);GO:0009819(drought recovery);GO:0051607(defense response to virus);GO:0061158(3'-UTR-mediated mRNA destabilization)	-	[J]Translation, ribosomal structure and biogenesis	APUM5	3	1908-1926
cpa-miR8141	TGGATACTAGTAGGCTGGTT	evm.TU.supercontig_27.109	-	GO:0005215(transporter activity);GO:0006810(transport);GO:0016021(integral component of membrane)	-	[S]Function unknown	tmem184A	1	1561-1580
cpa-miR8141	TGGATACTAGTAGGCTGGTT	evm.TU.supercontig_182.4	transcription initiation factor IIB-2	GO:0005634(nucleus);GO:0005737(cytoplasm);GO:0006352(DNA-templated transcription, initiation);GO:0006355(regulation of transcription, DNA-templated);GO:0008270(zinc ion binding);GO:0017025(TBP-class protein binding)	ko03022(Basal transcription factors)	[K]Transcription	TFIIB2	1	8739-8758
cpa-miR8141	TGGATACTAGTAGGCTGGTT	evm.TU.supercontig_21.245	-	GO:0005634(nucleus)	-	[K]Transcription	-	1.5	4795-4814
cpa-miR8141	TGGATACTAGTAGGCTGGTT	evm.TU.supercontig_19.87	-	GO:0008152(metabolic process);GO:0009507(chloroplast);GO:0016787(hydrolase activity)	-	[S]Function unknown	-	1.5	7578-7597
cpa-miR8141	TGGATACTAGTAGGCTGGTT	evm.TU.supercontig_21.73	uncharacterized LOC104602841	GO:0003723(RNA binding);GO:0003964(RNA-directed DNA polymerase activity);GO:0005737(cytoplasm);GO:0006278(RNA-dependent DNA biosynthetic process);GO:0015074(DNA integration)	ko04070(Phosphatidylinositol signaling system)	[L]Replication, recombination and repair	TY3B-G	3	15074-15093
cpa-miR8141	TGGATACTAGTAGGCTGGTT	evm.TU.supercontig_18.229	Acetyl Co-enzyme a carboxylase carboxyltransferase alpha subunit isoform 1	GO:0003989(acetyl-CoA carboxylase activity);GO:0005524(ATP binding);GO:0006633(fatty acid biosynthetic process);GO:0009317(acetyl-CoA carboxylase complex);GO:0009507(chloroplast);GO:0009536(plastid);GO:0009570(chloroplast stroma);GO:0009706(chloroplast inner membrane);GO:0009941(chloroplast envelope);GO:0016020(membrane);GO:2001295(malonyl-CoA biosynthetic process)	ko01200(Carbon metabolism);ko01212(Fatty acid metabolism);ko00620(Pyruvate metabolism);ko00640(Propanoate metabolism);ko00061(Fatty acid biosynthesis);ko00253(Tetracycline biosynthesis)	[I]Lipid transport and metabolism	CAC3	4	3134-3153
cpa-miR8141	TGGATACTAGTAGGCTGGTT	evm.TU.supercontig_208.7	transmembrane protein	GO:0003954(NADH dehydrogenase activity);GO:1901006(ubiquinone-6 biosynthetic process)	ko00600(Sphingolipid metabolism)	[G]Carbohydrate transport and metabolism ;[M]Cell wall/membrane/envelope biogenesis	At1g32220	4	3432-3451
cpa-miR8141	TGGATACTAGTAGGCTGGTT	evm.TU.supercontig_31.52	-	-	-	-	-	1	1340-1359
cpa-miR8141	TGGATACTAGTAGGCTGGTT	evm.TU.supercontig_33.166	aldo-keto reductase family 4 member C9-like	GO:0004033(aldo-keto reductase (NADP) activity);GO:0005737(cytoplasm);GO:0008106(alcohol dehydrogenase (NADP+) activity);GO:0009409(response to cold);GO:0009414(response to water deprivation);GO:0009507(chloroplast);GO:0009636(response to toxic substance);GO:0009651(response to salt stress);GO:0016229(steroid dehydrogenase activity);GO:0055114(oxidation-reduction process);GO:0070401(NADP+ binding)	ko00040(Pentose and glucuronate interconversions);ko00051(Fructose and mannose metabolism);ko00052(Galactose metabolism);ko00561(Glycerolipid metabolism)	[S]Function unknown	AKR4C9	1.5	1396-1415
cpa-miR8141	TGGATACTAGTAGGCTGGTT	evm.TU.supercontig_44.16	-	GO:0003674(molecular_function);GO:0005634(nucleus);GO:0008150(biological_process)	-	[S]Function unknown	-	1.5	34605-34624
cpa-miR8141	TGGATACTAGTAGGCTGGTT	evm.TU.supercontig_5.204	DNA-directed RNA polymerase V subunit 5A	GO:0000428(DNA-directed RNA polymerase complex);GO:0001054(RNA polymerase I activity);GO:0001055(RNA polymerase II activity);GO:0001056(RNA polymerase III activity);GO:0003899(DNA-directed RNA polymerase activity);GO:0005665(DNA-directed RNA polymerase II, core complex);GO:0005666(DNA-directed RNA polymerase III complex);GO:0005736(DNA-directed RNA polymerase I complex)	ko00230(Purine metabolism);ko00240(Pyrimidine metabolism);ko03020(RNA polymerase)	[K]Transcription	NRPE5A	2	2055-2074
cpa-miR8141	TGGATACTAGTAGGCTGGTT	evm.TU.supercontig_32.103	-	-	-	[S]Function unknown	-	2.5	820-839
cpa-miR8141	TGGATACTAGTAGGCTGGTT	evm.TU.supercontig_44.112	methionine S-methyltransferase-like	GO:0005634(nucleus);GO:0005829(cytosol);GO:0008150(biological_process)	ko00450(Selenocompound metabolism)	[L]Replication, recombination and repair	-	3	3969-3988
cpa-miR8141	TGGATACTAGTAGGCTGGTT	evm.TU.supercontig_43.10	3-oxoacyl-[acyl-carrier-protein] reductase 4-like	GO:0018454(acetoacetyl-CoA reductase activity);GO:0020011(apicoplast);GO:0070402(NADPH binding)	ko01212(Fatty acid metabolism);ko00061(Fatty acid biosynthesis);ko01040(Biosynthesis of unsaturated fatty acids);ko00780(Biotin metabolism)	[S]Function unknown	CLKR27	3	2895-2914
cpa-miR8141	TGGATACTAGTAGGCTGGTT	evm.TU.supercontig_2935.1	-	-	-	-	-	3.5	1045-1064
cpa-miR8141	TGGATACTAGTAGGCTGGTT	evm.TU.supercontig_39.114	phosphoacetylglucosamine mutase	GO:0004610(phosphoacetylglucosamine mutase activity);GO:0005829(cytosol);GO:0006048(UDP-N-acetylglucosamine biosynthetic process)	ko00520(Amino sugar and nucleotide sugar metabolism)	[G]Carbohydrate transport and metabolism	DRT101	4	19412-19431
cpa-miR8141	TGGATACTAGTAGGCTGGTT	evm.TU.supercontig_42.161	phosphatidylinositol 4-phosphate 5-kinase 9-like	GO:0003924(GTPase activity);GO:0005525(GTP binding);GO:0005622(intracellular);GO:0005886(plasma membrane);GO:0006886(intracellular protein transport);GO:0006913(nucleocytoplasmic transport);GO:0007264(small GTPase mediated signal transduction)	ko00562(Inositol phosphate metabolism);ko04070(Phosphatidylinositol signaling system);ko04144(Endocytosis)	[S]Function unknown	RABC1	4	9824-9843
cpa-miR8141	TGGATACTAGTAGGCTGGTT	evm.TU.supercontig_52.135	DNA-directed RNA polymerase III subunit RPC8	GO:0001056(RNA polymerase III activity);GO:0005666(DNA-directed RNA polymerase III complex);GO:0006384(transcription initiation from RNA polymerase III promoter)	ko00230(Purine metabolism);ko00240(Pyrimidine metabolism);ko03020(RNA polymerase)	[K]Transcription	-	1	1788-1807
cpa-miR8141	TGGATACTAGTAGGCTGGTT	evm.TU.supercontig_67.19	ethylene-insensitive protein 2-like	GO:0003676(nucleic acid binding);GO:0003723(RNA binding);GO:0003964(RNA-directed DNA polymerase activity);GO:0005575(cellular_component);GO:0006278(RNA-dependent DNA biosynthetic process);GO:0015074(DNA integration)	ko04075(Plant hormone signal transduction)	[L]Replication, recombination and repair	TY3B-G	1	5455-5474
cpa-miR8141	TGGATACTAGTAGGCTGGTT	evm.TU.supercontig_59.7	3-isopropylmalate dehydratase large subunit-like	GO:0003861(3-isopropylmalate dehydratase activity);GO:0009098(leucine biosynthetic process);GO:0009507(chloroplast);GO:0009536(plastid);GO:0009570(chloroplast stroma);GO:0016829(lyase activity);GO:0019761(glucosinolate biosynthetic process);GO:0046686(response to cadmium ion);GO:0046872(metal ion binding);GO:0050486(intramolecular transferase activity, transferring hydroxy groups);GO:0051539(4 ir…	ko01210(2-Oxocarboxylic acid metabolism);ko01230(Biosynthesis of amino acids);ko00660(C5-Branched dibasic acid metabolism);ko00290(Valine, leucine and isoleucine biosynthesis)	[S]Function unknown	IIL1	1	7274-7293
cpa-miR8141	TGGATACTAGTAGGCTGGTT	evm.TU.supercontig_73.84	uncharacterized LOC102607982	GO:0003824(catalytic activity);GO:0005739(mitochondrion);GO:0008152(metabolic process);GO:0016208(AMP binding)	ko00563(Glycosylphosphatidylinositol(GPI)-anchor biosynthesis)	[Q]Secondary metabolites biosynthesis, transport and catabolism	At5g35930	1	36855-36874
cpa-miR8141	TGGATACTAGTAGGCTGGTT	evm.TU.supercontig_7.248	-	GO:0005783(endoplasmic reticulum);GO:0005886(plasma membrane)	-	[S]Function unknown	-	1.5	1664-1683
cpa-miR8141	TGGATACTAGTAGGCTGGTT	evm.TU.supercontig_5.346	uncharacterized LOC104808371	GO:0004832(valine-tRNA ligase activity);GO:0005829(cytosol);GO:0006438(valyl-tRNA aminoacylation)	ko00040(Pentose and glucuronate interconversions);ko00052(Galactose metabolism);ko00053(Ascorbate and aldarate metabolism);ko00520(Amino sugar and nucleotide sugar metabolism)	[L]Replication, recombination and repair	-	1.5	3452-3471
cpa-miR8141	TGGATACTAGTAGGCTGGTT	evm.TU.supercontig_73.90	endonuclease	GO:0003677(DNA binding);GO:0009507(chloroplast);GO:0009570(chloroplast stroma);GO:0009941(chloroplast envelope);GO:0016787(hydrolase activity)	ko03013(RNA transport);ko03015(mRNA surveillance pathway)	[L]Replication, recombination and repair	Ighmbp2	1.5	7365-7384
cpa-miR8141	TGGATACTAGTAGGCTGGTT	evm.TU.supercontig_60.87	cysteine-rich receptor-like protein kinase 15	GO:0004674(protein serine/threonine kinase activity);GO:0004675(transmembrane receptor protein serine/threonine kinase activity);GO:0005524(ATP binding);GO:0006468(protein phosphorylation);GO:0016021(integral component of membrane);GO:0016301(kinase activity);GO:0016310(phosphorylation)	ko00520(Amino sugar and nucleotide sugar metabolism)	[T]Signal transduction mechanisms	At5g39030	2	884-903
cpa-miR8141	TGGATACTAGTAGGCTGGTT	evm.TU.supercontig_73.90	endonuclease	GO:0003677(DNA binding);GO:0009507(chloroplast);GO:0009570(chloroplast stroma);GO:0009941(chloroplast envelope);GO:0016787(hydrolase activity)	ko03013(RNA transport);ko03015(mRNA surveillance pathway)	[L]Replication, recombination and repair	Ighmbp2	2.5	14559-14578
cpa-miR8141	TGGATACTAGTAGGCTGGTT	evm.TU.supercontig_76.5	-	GO:0000149(SNARE binding);GO:0005484(SNAP receptor activity);GO:0005789(endoplasmic reticulum membrane);GO:0005794(Golgi apparatus);GO:0006623(protein targeting to vacuole);GO:0006888(ER to Golgi vesicle-mediated transport);GO:0006891(intra-Golgi vesicle-mediated transport);GO:0006896(Golgi to vacuole transport);GO:0012507(ER to Golgi transport vesicle membrane);GO:0031201(SNARE complex);GO:00319…	-	[U]Intracellular trafficking, secretion, and vesicular transport	NPSN11	3	21617-21636
cpa-miR8141	TGGATACTAGTAGGCTGGTT	evm.TU.supercontig_56.31	uracil phosphoribosyltransferase-like	GO:0004849(uridine kinase activity);GO:0005829(cytosol);GO:0006206(pyrimidine nucleobase metabolic process);GO:0009507(chloroplast);GO:0043097(pyrimidine nucleoside salvage)	ko00240(Pyrimidine metabolism)	[F]Nucleotide transport and metabolism	UPP	3	4059-4078
cpa-miR8141	TGGATACTAGTAGGCTGGTT	evm.TU.supercontig_51.114	putative H/ACA ribonucleoprotein complex subunit 1-like protein 1	GO:0001522(pseudouridine synthesis);GO:0003723(RNA binding);GO:0005634(nucleus);GO:0005730(nucleolus);GO:0005829(cytosol);GO:0006364(rRNA processing);GO:0009535(chloroplast thylakoid membrane);GO:0031429(box H/ACA snoRNP complex)	ko03008(Ribosome biogenesis in eukaryotes)	[J]Translation, ribosomal structure and biogenesis	At3g03920	3	1336-1355
cpa-miR8141	TGGATACTAGTAGGCTGGTT	C.papaya_newGene_1639	-	-	-	-	-	1	2468-2487
cpa-miR8141	TGGATACTAGTAGGCTGGTT	evm.TU.supercontig_8.304	15-cis-zeta-carotene isomerase	GO:0009507(chloroplast);GO:0016021(integral component of membrane);GO:0016120(carotene biosynthetic process);GO:0031969(chloroplast membrane);GO:0090471(9,15,9'-tri-cis-zeta-carotene isomerase activity)	ko00906(Carotenoid biosynthesis)	[S]Function unknown	Z-ISO	1	2769-2788
cpa-miR8141	TGGATACTAGTAGGCTGGTT	C.papaya_newGene_3492	-	-	-	-	-	1	3189-3208
cpa-miR8141	TGGATACTAGTAGGCTGGTT	evm.TU.supercontig_86.22	uncharacterized LOC102607982	GO:0003723(RNA binding);GO:0004525(ribonuclease III activity);GO:0005634(nucleus);GO:0005737(cytoplasm);GO:0016442(RISC complex);GO:0030422(production of siRNA involved in RNA interference)	ko00563(Glycosylphosphatidylinositol(GPI)-anchor biosynthesis)	[S]Function unknown	ASP1	1	5102-5121
cpa-miR8141	TGGATACTAGTAGGCTGGTT	C.papaya_newGene_2092	uncharacterized LOC104808371	GO:0005739(mitochondrion)	ko00040(Pentose and glucuronate interconversions);ko00052(Galactose metabolism);ko00053(Ascorbate and aldarate metabolism);ko00520(Amino sugar and nucleotide sugar metabolism)	[S]Function unknown	-	1	13352-13371
cpa-miR8141	TGGATACTAGTAGGCTGGTT	C.papaya_newGene_2825	uncharacterized LOC103707976	GO:0000166(nucleotide binding);GO:0000943(retrotransposon nucleocapsid);GO:0003676(nucleic acid binding);GO:0003677(DNA binding);GO:0003723(RNA binding);GO:0003824(catalytic activity);GO:0003887(DNA-directed DNA polymerase activity);GO:0003964(RNA-directed DNA polymerase activity);GO:0004190(aspartic-type endopeptidase activity);GO:0004518(nuclease activity);GO:0004519(endonuclease activity);GO:0…	ko00511(Other glycan degradation)	[L]Replication, recombination and repair	TY3B-I	1	12400-12419
cpa-miR8141	TGGATACTAGTAGGCTGGTT	C.papaya_newGene_2687	apocytochrome f precursor	GO:0009536(plastid)	ko00195(Photosynthesis)	[C]Energy production and conversion	petA	1	10161-10180
cpa-miR8141	TGGATACTAGTAGGCTGGTT	C.papaya_newGene_3492	-	-	-	-	-	1	1133-1152
cpa-miR8141	TGGATACTAGTAGGCTGGTT	C.papaya_newGene_2195	-	GO:0003674(molecular_function);GO:0005634(nucleus);GO:0008150(biological_process)	-	[S]Function unknown	fam91a1	1.5	13815-13834
cpa-miR8141	TGGATACTAGTAGGCTGGTT	C.papaya_newGene_2092	uncharacterized LOC104808371	GO:0005739(mitochondrion)	ko00040(Pentose and glucuronate interconversions);ko00052(Galactose metabolism);ko00053(Ascorbate and aldarate metabolism);ko00520(Amino sugar and nucleotide sugar metabolism)	[S]Function unknown	-	1.5	6198-6217
cpa-miR8141	TGGATACTAGTAGGCTGGTT	evm.TU.supercontig_97.94	-	-	-	-	-	2.5	1356-1375
cpa-miR8141	TGGATACTAGTAGGCTGGTT	C.papaya_newGene_1986	-	-	-	[S]Function unknown	ycf2	3	5901-5920
cpa-miR8141	TGGATACTAGTAGGCTGGTT	evm.TU.supercontig_98.11	probable serine/threonine-protein kinase GCN2	-	ko04141(Protein processing in endoplasmic reticulum)	[L]Replication, recombination and repair	-	3	959-978
cpa-miR8141	TGGATACTAGTAGGCTGGTT	C.papaya_newGene_1562	-	-	-	-	-	3	10891-10910
cpa-miR8141	TGGATACTAGTAGGCTGGTT	C.papaya_newGene_13	-	GO:0006979(response to oxidative stress);GO:0009236(cobalamin biosynthetic process);GO:0009507(chloroplast);GO:0016852(sirohydrochlorin cobaltochelatase activity);GO:0019354(siroheme biosynthetic process);GO:0046872(metal ion binding);GO:0051266(sirohydrochlorin ferrochelatase activity);GO:0051539(4 iron, 4 sulfur cluster binding)	-	[H]Coenzyme transport and metabolism	SIRB	3	5802-5821
cpa-miR8141	TGGATACTAGTAGGCTGGTT	C.papaya_newGene_3305	-	-	-	-	-	4	3865-3884
cpa-miR8141	TGGATACTAGTAGGCTGGTT	evm.TU.supercontig_91.38	-	GO:0005249(voltage-gated potassium channel activity);GO:0005887(integral component of plasma membrane);GO:0042391(regulation of membrane potential)	-	[U]Intracellular trafficking, secretion, and vesicular transport	AKT5	4	4905-4923
unconservative_supercontig_17_8265	TGTCCCTTCAACACTGAACTC	evm.TU.supercontig_108.67	-	GO:0051168(nuclear export)	-	[S]Function unknown	-	4	8739-8759
unconservative_supercontig_17_8265	TGTCCCTTCAACACTGAACTC	evm.TU.supercontig_118.41	Cleavage and polyadenylation specificity factor 73-I	GO:0004518(nuclease activity);GO:0005515(protein binding);GO:0005634(nucleus);GO:0005847(mRNA cleavage and polyadenylation specificity factor complex);GO:0006378(mRNA polyadenylation);GO:0006397(mRNA processing)	ko03015(mRNA surveillance pathway)	[J]Translation, ribosomal structure and biogenesis	CPSF73-I	3.5	3088-3109
unconservative_supercontig_17_8265	TGTCCCTTCAACACTGAACTC	evm.TU.supercontig_26.95	small RNA degrading nuclease 5	GO:0003676(nucleic acid binding);GO:0004527(exonuclease activity);GO:0005622(intracellular);GO:0005634(nucleus)	ko03008(Ribosome biogenesis in eukaryotes)	[L]Replication, recombination and repair	SDN5	4	482-502
cpa-miR8140	CTTTTCAAGACTTCAGCTTCA	evm.TU.contig_47061	-	GO:0003723(RNA binding);GO:0003727(single-stranded RNA binding);GO:0003729(mRNA binding);GO:0005737(cytoplasm);GO:0005773(vacuole);GO:0005829(cytosol);GO:0006970(response to osmotic stress);GO:0009651(response to salt stress);GO:0009819(drought recovery);GO:0051607(defense response to virus);GO:0061158(3'-UTR-mediated mRNA destabilization)	-	[J]Translation, ribosomal structure and biogenesis	APUM5	4	107-127
cpa-miR8140	CTTTTCAAGACTTCAGCTTCA	evm.TU.supercontig_119.83	-	GO:0005634(nucleus);GO:0008270(zinc ion binding);GO:0009965(leaf morphogenesis);GO:0010162(seed dormancy process);GO:0010228(vegetative to reproductive phase transition of meristem);GO:0010390(histone monoubiquitination);GO:0016874(ligase activity);GO:0033523(histone H2B ubiquitination);GO:0042803(protein homodimerization activity);GO:0045087(innate immune response)	-	[S]Function unknown	HUB2	3	4674-4694
cpa-miR8140	CTTTTCAAGACTTCAGCTTCA	evm.TU.supercontig_12.205	-	GO:0009941(chloroplast envelope);GO:0015266(protein channel activity);GO:0033365(protein localization to organelle)	-	[O]Posttranslational modification, protein turnover, chaperones	TIM22-3	3	808-829
cpa-miR8140	CTTTTCAAGACTTCAGCTTCA	evm.TU.supercontig_1337.1	soluble inorganic pyrophosphatase 1	GO:0003723(RNA binding);GO:0005515(protein binding);GO:0005634(nucleus);GO:0008757(S-adenosylmethionine-dependent methyltransferase activity);GO:0009507(chloroplast);GO:0009793(embryo development ending in seed dormancy);GO:0016607(nuclear speck);GO:0080009(mRNA methylation)	ko00190(Oxidative phosphorylation)	[K]Transcription ;[T]Signal transduction mechanisms	Os02g0672600	3.5	6465-6485
cpa-miR8140	CTTTTCAAGACTTCAGCTTCA	evm.TU.supercontig_15.11	glutamine-dependent NAD(+) synthetase	GO:0003952(NAD+ synthase (glutamine-hydrolyzing) activity);GO:0004359(glutaminase activity);GO:0005737(cytoplasm);GO:0009435(NAD biosynthetic process)	ko00760(Nicotinate and nicotinamide metabolism)	[H]Coenzyme transport and metabolism ;[S]Function unknown	At1g55090	4	1322-1343
cpa-miR8140	CTTTTCAAGACTTCAGCTTCA	evm.TU.supercontig_23.90	-	GO:0003674(molecular_function);GO:0005634(nucleus);GO:0008150(biological_process)	-	[S]Function unknown	-	3	2980-3000
cpa-miR8140	CTTTTCAAGACTTCAGCTTCA	evm.TU.supercontig_195.21	mRNA-decapping enzyme-like protein	GO:0000290(deadenylation-dependent decapping of nuclear-transcribed mRNA);GO:0000932(cytoplasmic mRNA processing body);GO:0003729(mRNA binding);GO:0030234(enzyme regulator activity);GO:0031087(deadenylation-independent decapping of nuclear-transcribed mRNA)	ko03018(RNA degradation)	[S]Function unknown	At1g08370	3.5	9477-9497
cpa-miR8140	CTTTTCAAGACTTCAGCTTCA	evm.TU.supercontig_18.152	-	GO:0005543(phospholipid binding);GO:0012505(endomembrane system);GO:0019898(extrinsic component of membrane)	-	[S]Function unknown	BCHC2	4	726-747
cpa-miR8140	CTTTTCAAGACTTCAGCTTCA	evm.TU.supercontig_178.36	-	GO:0003674(molecular_function);GO:0005634(nucleus);GO:0008150(biological_process)	-	[S]Function unknown	-	4	364-385
cpa-miR8140	CTTTTCAAGACTTCAGCTTCA	evm.TU.supercontig_279.4	-	GO:0005768(endosome);GO:0005794(Golgi apparatus);GO:0005802(trans-Golgi network);GO:0008150(biological_process);GO:0009507(chloroplast);GO:0016021(integral component of membrane);GO:0016757(transferase activity, transferring glycosyl groups)	-	[S]Function unknown	-	4	10415-10434
cpa-miR8140	CTTTTCAAGACTTCAGCTTCA	evm.TU.supercontig_3.89	-	GO:0000419(DNA-directed RNA polymerase V complex);GO:0005515(protein binding);GO:0006306(DNA methylation);GO:0031047(gene silencing by RNA);GO:0042803(protein homodimerization activity);GO:0070921(regulation of production of siRNA involved in chromatin silencing by small RNA);GO:0080188(RNA-directed DNA methylation)	-	[S]Function unknown	DMS3	4	8037-8058
cpa-miR8140	CTTTTCAAGACTTCAGCTTCA	evm.TU.supercontig_72.25	uncharacterized LOC100839967	GO:0004871(signal transducer activity);GO:0009416(response to light stimulus);GO:0016567(protein ubiquitination)	ko00902(Monoterpenoid biosynthesis)	[S]Function unknown	At3g08570	4	804-825
cpa-miR8140	CTTTTCAAGACTTCAGCTTCA	C.papaya_newGene_1983	-	-	-	-	-	2	1324-1344
cpa-miR8140	CTTTTCAAGACTTCAGCTTCA	C.papaya_newGene_831	-	GO:0003677(DNA binding);GO:0004386(helicase activity);GO:0005524(ATP binding);GO:0005634(nucleus);GO:0006260(DNA replication);GO:0006270(DNA replication initiation);GO:0006281(DNA repair);GO:0008094(DNA-dependent ATPase activity);GO:0046872(metal ion binding);GO:0051321(meiotic cell cycle)	-	[L]Replication, recombination and repair	MCM9	4	5763-5782
unconservative_supercontig_400_37660	GCTGACCGGGCCTGCTGACGTGGC	evm.TU.supercontig_106.24	-	GO:0005634(nucleus);GO:0006281(DNA repair);GO:0016301(kinase activity)	-	[B]Chromatin structure and dynamics ;[D]Cell cycle control, cell division, chromosome partitioning ;[L]Replication, recombination and repair ;[T]Signal transduction mechanisms ;[U]Intracellular trafficking, secretion, and vesicular transport	TOR	2	4154-4176
unconservative_supercontig_400_37660	GCTGACCGGGCCTGCTGACGTGGC	evm.TU.supercontig_10.74	methylmalonate-semialdehyde dehydrogenase [acylating]	GO:0004029(aldehyde dehydrogenase (NAD) activity);GO:0004491(methylmalonate-semialdehyde dehydrogenase (acylating) activity);GO:0018478(malonate-semialdehyde dehydrogenase (acetylating) activity)	ko01200(Carbon metabolism);ko00640(Propanoate metabolism);ko00562(Inositol phosphate metabolism);ko00280(Valine, leucine and isoleucine degradation);ko00410(beta-Alanine metabolism)	[I]Lipid transport and metabolism	ALDH6B2	3	25188-25210
unconservative_supercontig_400_37660	GCTGACCGGGCCTGCTGACGTGGC	evm.TU.supercontig_20.14	-	-	-	-	-	0	201-224
unconservative_supercontig_400_37660	GCTGACCGGGCCTGCTGACGTGGC	evm.TU.supercontig_191.9	uncharacterized LOC104808371	GO:0003924(GTPase activity);GO:0005525(GTP binding);GO:0005634(nucleus);GO:0005737(cytoplasm);GO:0007264(small GTPase mediated signal transduction);GO:0009640(photomorphogenesis);GO:0015031(protein transport);GO:0032922(circadian regulation of gene expression)	ko00040(Pentose and glucuronate interconversions);ko00052(Galactose metabolism);ko00053(Ascorbate and aldarate metabolism);ko00520(Amino sugar and nucleotide sugar metabolism)	[S]Function unknown	At5g64813	1	19660-19683
unconservative_supercontig_400_37660	GCTGACCGGGCCTGCTGACGTGGC	evm.TU.supercontig_21.198	-	-	-	[S]Function unknown	-	4	1640-1662
unconservative_supercontig_400_37660	GCTGACCGGGCCTGCTGACGTGGC	evm.TU.supercontig_33.55	hypothetical protein	GO:0016020(membrane);GO:0016709(oxidoreductase activity, acting on paired donors, with incorporation or reduction of molecular oxygen, NAD(P)H as one donor, and incorporation of one atom of oxygen);GO:0044550(secondary metabolite biosynthetic process)	ko00903(Limonene and pinene degradation);ko00945(Stilbenoid, diarylheptanoid and gingerol biosynthesis)	[Q]Secondary metabolites biosynthesis, transport and catabolism	CYP71B36	0	4690-4713
unconservative_supercontig_400_37660	GCTGACCGGGCCTGCTGACGTGGC	evm.TU.supercontig_32.122	3-hydroxyisobutyryl-CoA hydrolase	GO:0004033(aldo-keto reductase (NADP) activity);GO:0009505(plant-type cell wall);GO:0009507(chloroplast);GO:0009570(chloroplast stroma);GO:0009941(chloroplast envelope)	ko01200(Carbon metabolism);ko00640(Propanoate metabolism);ko00280(Valine, leucine and isoleucine degradation);ko00410(beta-Alanine metabolism)	[L]Replication, recombination and repair	-	3.5	9870-9892
unconservative_supercontig_400_37660	GCTGACCGGGCCTGCTGACGTGGC	C.papaya_newGene_3435	macrophage migration inhibitory factor homolog	GO:0003674(molecular_function);GO:0006954(inflammatory response);GO:0009507(chloroplast);GO:0051707(response to other organism)	ko00350(Tyrosine metabolism);ko00360(Phenylalanine metabolism)	[S]Function unknown	-	0	1474-1497
unconservative_supercontig_400_37660	GCTGACCGGGCCTGCTGACGTGGC	C.papaya_newGene_2764	-	-	-	-	-	2	4686-4709
unconservative_supercontig_400_37660	GCTGACCGGGCCTGCTGACGTGGC	C.papaya_newGene_3087	uncharacterized LOC104602841	GO:0000166(nucleotide binding);GO:0000943(retrotransposon nucleocapsid);GO:0003676(nucleic acid binding);GO:0003677(DNA binding);GO:0003723(RNA binding);GO:0003824(catalytic activity);GO:0003887(DNA-directed DNA polymerase activity);GO:0003964(RNA-directed DNA polymerase activity);GO:0004190(aspartic-type endopeptidase activity);GO:0004518(nuclease activity);GO:0004519(endonuclease activity);GO:0…	ko04070(Phosphatidylinositol signaling system)	[L]Replication, recombination and repair	TY3B-G	3	50180-50202
unconservative_supercontig_400_37660	GCTGACCGGGCCTGCTGACGTGGC	evm.TU.supercontig_89.14	-	-	-	-	-	4	920-942
unconservative_supercontig_400_37660	GCTGACCGGGCCTGCTGACGTGGC	C.papaya_newGene_2359	-	-	-	-	-	4	2626-2648
unconservative_supercontig_130_29205	AATATTCAGAATTGGTGTAGG	evm.TU.supercontig_108.80	-	GO:0003674(molecular_function);GO:0005634(nucleus);GO:0009651(response to salt stress);GO:0043966(histone H3 acetylation);GO:0043967(histone H4 acetylation)	-	[S]Function unknown	-	3.5	1740-1760
unconservative_supercontig_130_29205	AATATTCAGAATTGGTGTAGG	evm.TU.supercontig_130.48	uncharacterized LOC102607982	GO:0008150(biological_process);GO:0016021(integral component of membrane);GO:0016757(transferase activity, transferring glycosyl groups)	ko00563(Glycosylphosphatidylinositol(GPI)-anchor biosynthesis)	[S]Function unknown	SERGT1	0	2333-2353
unconservative_supercontig_130_29205	AATATTCAGAATTGGTGTAGG	evm.TU.supercontig_176.4	uncharacterized LOC102607982	GO:0004596(peptide alpha-N-acetyltransferase activity);GO:0005737(cytoplasm);GO:0017196(N-terminal peptidyl-methionine acetylation)	ko00563(Glycosylphosphatidylinositol(GPI)-anchor biosynthesis)	[S]Function unknown	At3g20240	0.5	8398-8418
unconservative_supercontig_130_29205	AATATTCAGAATTGGTGTAGG	evm.TU.supercontig_176.6	-	GO:0000981(RNA polymerase II transcription factor activity, sequence-specific DNA binding);GO:0005634(nucleus);GO:0006357(regulation of transcription from RNA polymerase II promoter)	-	[I]Lipid transport and metabolism ;[L]Replication, recombination and repair	-	1.5	573-593
unconservative_supercontig_130_29205	AATATTCAGAATTGGTGTAGG	evm.TU.supercontig_16.31	-	GO:0015194(L-serine transmembrane transporter activity);GO:0016021(integral component of membrane)	-	[S]Function unknown	Serinc2	3	2785-2804
unconservative_supercontig_130_29205	AATATTCAGAATTGGTGTAGG	evm.TU.supercontig_155.31	beta-amyrin synthase	GO:0005634(nucleus);GO:0042300(beta-amyrin synthase activity)	ko00909(Sesquiterpenoid and triterpenoid biosynthesis)	[I]Lipid transport and metabolism	BAS	3.5	10353-10372
unconservative_supercontig_130_29205	AATATTCAGAATTGGTGTAGG	evm.TU.supercontig_139.27	transducin beta-like protein 3	GO:0006886(intracellular protein transport);GO:0006888(ER to Golgi vesicle-mediated transport);GO:0006890(retrograde vesicle-mediated transport, Golgi to ER);GO:0006891(intra-Golgi vesicle-mediated transport);GO:0030126(COPI vesicle coat)	ko03008(Ribosome biogenesis in eukaryotes)	[S]Function unknown	At1g62020	3.5	2216-2235
unconservative_supercontig_130_29205	AATATTCAGAATTGGTGTAGG	evm.TU.supercontig_13.78	-	GO:0003723(RNA binding);GO:0005515(protein binding);GO:0005634(nucleus);GO:0006396(RNA processing);GO:0006397(mRNA processing);GO:0009734(auxin-activated signaling pathway);GO:0009926(auxin polar transport);GO:0010087(phloem or xylem histogenesis);GO:0016607(nuclear speck);GO:0030422(production of siRNA involved in RNA interference);GO:0035196(production of miRNAs involved in gene silencing by mi…	-	[S]Function unknown	TGH	4	6961-6981
unconservative_supercontig_130_29205	AATATTCAGAATTGGTGTAGG	evm.TU.supercontig_119.56	uncharacterized LOC102669082	GO:0016787(hydrolase activity)	ko01200(Carbon metabolism);ko01230(Biosynthesis of amino acids);ko00010(Glycolysis / Gluconeogenesis);ko03018(RNA degradation)	[S]Function unknown	-	4	2216-2236
unconservative_supercontig_130_29205	AATATTCAGAATTGGTGTAGG	evm.TU.supercontig_1919.1	-	GO:0005739(mitochondrion);GO:0006810(transport);GO:0016021(integral component of membrane)	-	[S]Function unknown	-	3.5	5022-5042
unconservative_supercontig_130_29205	AATATTCAGAATTGGTGTAGG	evm.TU.supercontig_178.38	diacylglycerol kinase 7-like	GO:0016279(protein-lysine N-methyltransferase activity);GO:0018026(peptidyl-lysine monomethylation)	ko00561(Glycerolipid metabolism);ko00564(Glycerophospholipid metabolism);ko04070(Phosphatidylinositol signaling system)	[S]Function unknown	SDG40	3.5	10847-10866
unconservative_supercontig_130_29205	AATATTCAGAATTGGTGTAGG	evm.TU.supercontig_28.12	E3 ubiquitin-protein ligase UPL1-like	GO:0005743(mitochondrial inner membrane);GO:0006744(ubiquinone biosynthetic process);GO:0008289(lipid binding)	ko04120(Ubiquitin mediated proteolysis)	[S]Function unknown	coq9	4	352-372
unconservative_supercontig_130_29205	AATATTCAGAATTGGTGTAGG	evm.TU.supercontig_24.63	uncharacterized LOC102607982	GO:0003723(RNA binding);GO:0004525(ribonuclease III activity);GO:0005634(nucleus);GO:0005737(cytoplasm);GO:0016442(RISC complex);GO:0030422(production of siRNA involved in RNA interference)	ko00563(Glycosylphosphatidylinositol(GPI)-anchor biosynthesis)	[K]Transcription	EDR2	4	32901-32921
unconservative_supercontig_130_29205	AATATTCAGAATTGGTGTAGG	evm.TU.supercontig_216.2	-	GO:0012505(endomembrane system);GO:0016192(vesicle-mediated transport)	-	[U]Intracellular trafficking, secretion, and vesicular transport	MON1	4	7330-7351
unconservative_supercontig_130_29205	AATATTCAGAATTGGTGTAGG	evm.TU.supercontig_30.24	-	-	-	[I]Lipid transport and metabolism ;[L]Replication, recombination and repair	-	0	269-289
unconservative_supercontig_130_29205	AATATTCAGAATTGGTGTAGG	evm.TU.supercontig_41.67	uncharacterized LOC104808371	GO:0004596(peptide alpha-N-acetyltransferase activity);GO:0005737(cytoplasm);GO:0017196(N-terminal peptidyl-methionine acetylation)	ko00040(Pentose and glucuronate interconversions);ko00052(Galactose metabolism);ko00053(Ascorbate and aldarate metabolism);ko00520(Amino sugar and nucleotide sugar metabolism)	[L]Replication, recombination and repair	GIP	1	2700-2720
unconservative_supercontig_130_29205	AATATTCAGAATTGGTGTAGG	evm.TU.supercontig_43.142	-	-	-	[L]Replication, recombination and repair	-	1	306-326
unconservative_supercontig_130_29205	AATATTCAGAATTGGTGTAGG	evm.TU.supercontig_30.23	uncharacterized LOC104808371	GO:0003723(RNA binding);GO:0004525(ribonuclease III activity);GO:0005634(nucleus);GO:0005737(cytoplasm);GO:0016442(RISC complex);GO:0030422(production of siRNA involved in RNA interference)	ko00040(Pentose and glucuronate interconversions);ko00052(Galactose metabolism);ko00053(Ascorbate and aldarate metabolism);ko00520(Amino sugar and nucleotide sugar metabolism)	[L]Replication, recombination and repair	-	2.5	3762-3782
unconservative_supercontig_130_29205	AATATTCAGAATTGGTGTAGG	evm.TU.supercontig_69.59	-	GO:0000793(condensed chromosome);GO:0003674(molecular_function);GO:0003918(DNA topoisomerase type II (ATP-hydrolyzing) activity);GO:0005515(protein binding);GO:0007131(reciprocal meiotic recombination);GO:0008150(biological_process);GO:0009507(chloroplast);GO:0042138(meiotic DNA double-strand break formation)	-	[S]Function unknown	MTOPVIB	4	565-585
unconservative_supercontig_130_29205	AATATTCAGAATTGGTGTAGG	evm.TU.supercontig_60.39	-	GO:0003697(single-stranded DNA binding);GO:0005634(nucleus);GO:0005730(nucleolus);GO:0005739(mitochondrion);GO:0009908(flower development);GO:0060195(negative regulation of antisense RNA transcription)	-	[S]Function unknown	NDX	4	9667-9687
unconservative_supercontig_31_12950	TTTACTTGTGATCTAAATTCTGTT	evm.TU.supercontig_44.38	-	GO:0006461(protein complex assembly);GO:0009507(chloroplast);GO:0009523(photosystem II);GO:0009533(chloroplast stromal thylakoid);GO:0009534(chloroplast thylakoid);GO:0009535(chloroplast thylakoid membrane);GO:0009543(chloroplast thylakoid lumen);GO:0009570(chloroplast stroma);GO:0009579(thylakoid);GO:0009657(plastid organization);GO:0009735(response to cytokinin);GO:0009941(chloroplast envelope)…	-	[S]Function unknown	HCF136	2.5	982-1005
unconservative_supercontig_31_12950	TTTACTTGTGATCTAAATTCTGTT	evm.TU.supercontig_56.13	uncharacterized LOC103696395	GO:0003723(RNA binding);GO:0003964(RNA-directed DNA polymerase activity);GO:0005737(cytoplasm);GO:0006278(RNA-dependent DNA biosynthetic process);GO:0015074(DNA integration)	ko00073(Cutin, suberine and wax biosynthesis);ko04146(Peroxisome)	[L]Replication, recombination and repair	-	0.5	1989-2012
unconservative_supercontig_31_12950	TTTACTTGTGATCTAAATTCTGTT	evm.TU.supercontig_68.35	-	GO:0015194(L-serine transmembrane transporter activity);GO:0016021(integral component of membrane)	-	[S]Function unknown	Serinc2	1	7943-7966
unconservative_supercontig_31_12950	TTTACTTGTGATCTAAATTCTGTT	evm.TU.supercontig_54.18	eukaryotic translation initiation factor 5B	GO:0000145(exocyst);GO:0006887(exocytosis);GO:0006904(vesicle docking involved in exocytosis)	ko03013(RNA transport)	[S]Function unknown	EXO70A1	1	6863-6886
unconservative_supercontig_31_12950	TTTACTTGTGATCTAAATTCTGTT	evm.TU.supercontig_82.16	-	GO:0003674(molecular_function);GO:0005576(extracellular region);GO:0008150(biological_process)	-	[S]Function unknown	-	1	1751-1774
unconservative_supercontig_106_26263	TTTTCGTTGCTCTGTTTCCAGC	evm.TU.supercontig_116.15	methionyl-tRNA formyltransferase	GO:0004479(methionyl-tRNA formyltransferase activity);GO:0005739(mitochondrion)	ko00670(One carbon pool by folate);ko00970(Aminoacyl-tRNA biosynthesis)	[J]Translation, ribosomal structure and biogenesis	fmt	2	1762-1783
unconservative_supercontig_106_26263	TTTTCGTTGCTCTGTTTCCAGC	evm.TU.supercontig_124.17	-	-	-	-	-	3.5	258-278
unconservative_supercontig_106_26263	TTTTCGTTGCTCTGTTTCCAGC	evm.TU.supercontig_15.81	uncharacterized LOC104808371	GO:0003723(RNA binding);GO:0004525(ribonuclease III activity);GO:0005634(nucleus);GO:0005737(cytoplasm);GO:0016442(RISC complex);GO:0030422(production of siRNA involved in RNA interference)	ko00040(Pentose and glucuronate interconversions);ko00052(Galactose metabolism);ko00053(Ascorbate and aldarate metabolism);ko00520(Amino sugar and nucleotide sugar metabolism)	[S]Function unknown	AtMg00820	4	1367-1389
unconservative_supercontig_106_26263	TTTTCGTTGCTCTGTTTCCAGC	evm.TU.supercontig_19.214	RNI-like superfamily protein	GO:0004842(ubiquitin-protein transferase activity);GO:0005515(protein binding);GO:0005634(nucleus);GO:0006511(ubiquitin-dependent protein catabolic process);GO:0006952(defense response);GO:0009611(response to wounding);GO:0009625(response to insect);GO:0009641(shade avoidance);GO:0009753(response to jasmonic acid);GO:0009861(jasmonic acid and ethylene-dependent systemic resistance);GO:0009867(jas…	ko04075(Plant hormone signal transduction)	[S]Function unknown	COI1	3	1534-1555
unconservative_supercontig_106_26263	TTTTCGTTGCTCTGTTTCCAGC	C.papaya_newGene_443	-	-	-	-	-	0	11839-11860
unconservative_supercontig_46_16464	CGATGTTGGTGAGGTTCAATC	evm.TU.supercontig_145.10	-	GO:0003674(molecular_function);GO:0005886(plasma membrane);GO:0006810(transport);GO:0009506(plasmodesma);GO:0016021(integral component of membrane);GO:0016032(viral process)	-	[S]Function unknown	CRRSP15	3.5	226-246
cpa-miR160d	TGCCTGGCTCCCTGAATGCCA	evm.TU.supercontig_49.122	Transcriptional factor B3 family protein / auxin-responsive factor AUX/IAA-related isoform 1	GO:0000987(core promoter proximal region sequence-specific DNA binding);GO:0003700(transcription factor activity, sequence-specific DNA binding);GO:0005634(nucleus);GO:0006351(transcription, DNA-templated);GO:0006355(regulation of transcription, DNA-templated);GO:0009555(pollen development);GO:0009653(anatomical structure morphogenesis);GO:0009734(auxin-activated signaling pathway);GO:0010208(pol…	ko04075(Plant hormone signal transduction)	[K]Transcription	ARF17	1	4238-4258
cpa-miR160d	TGCCTGGCTCCCTGAATGCCA	evm.TU.supercontig_53.88	auxin response factor 3	GO:0003677(DNA binding);GO:0003700(transcription factor activity, sequence-specific DNA binding);GO:0005634(nucleus);GO:0006351(transcription, DNA-templated);GO:0006355(regulation of transcription, DNA-templated);GO:0007389(pattern specification process);GO:0009733(response to auxin);GO:0009734(auxin-activated signaling pathway);GO:0035198(miRNA binding);GO:0048829(root cap development);GO:005130…	ko04075(Plant hormone signal transduction)	[K]Transcription	ARF16	2	1667-1687
cpa-miR160d	TGCCTGGCTCCCTGAATGCCA	evm.TU.supercontig_65.4	auxin response factor 3	GO:0003677(DNA binding);GO:0003700(transcription factor activity, sequence-specific DNA binding);GO:0005634(nucleus);GO:0006351(transcription, DNA-templated);GO:0006355(regulation of transcription, DNA-templated);GO:0007389(pattern specification process);GO:0009734(auxin-activated signaling pathway);GO:0009738(abscisic acid-activated signaling pathway);GO:0009743(response to carbohydrate);GO:0010…	ko04075(Plant hormone signal transduction)	[K]Transcription	ARF10	2	1949-1969
unconservative_supercontig_152_30952	TTGAGCCGTGCCAATATCACG	evm.TU.supercontig_106.40	-	GO:0003674(molecular_function);GO:0005737(cytoplasm);GO:0009793(embryo development ending in seed dormancy)	-	[S]Function unknown	-	4	4518-4538
unconservative_supercontig_152_30952	TTGAGCCGTGCCAATATCACG	evm.TU.supercontig_158.5	-	GO:0003700(transcription factor activity, sequence-specific DNA binding);GO:0005634(nucleus);GO:0006355(regulation of transcription, DNA-templated);GO:0030154(cell differentiation);GO:0043565(sequence-specific DNA binding);GO:0048831(regulation of shoot system development)	-	[K]Transcription	SCL15	4	612-632
unconservative_supercontig_152_30952	TTGAGCCGTGCCAATATCACG	evm.TU.supercontig_29.139	DELLA protein RHT-1	GO:0003700(transcription factor activity, sequence-specific DNA binding);GO:0005634(nucleus);GO:0006355(regulation of transcription, DNA-templated);GO:0030154(cell differentiation);GO:0043565(sequence-specific DNA binding)	ko04075(Plant hormone signal transduction)	[S]Function unknown	SCL6	3	1362-1382
unconservative_supercontig_152_30952	TTGAGCCGTGCCAATATCACG	evm.TU.supercontig_49.157	DELLA protein GAIP-B	GO:0003700(transcription factor activity, sequence-specific DNA binding);GO:0005634(nucleus);GO:0006355(regulation of transcription, DNA-templated);GO:0010492(maintenance of shoot apical meristem identity);GO:0043565(sequence-specific DNA binding);GO:0048768(root hair cell tip growth);GO:0051301(cell division)	ko04075(Plant hormone signal transduction)	[S]Function unknown	SCL6	2.5	1559-1579
unconservative_supercontig_152_30952	TTGAGCCGTGCCAATATCACG	evm.TU.supercontig_36.32	hypothetical protein	GO:0003700(transcription factor activity, sequence-specific DNA binding);GO:0005634(nucleus);GO:0006355(regulation of transcription, DNA-templated);GO:0043565(sequence-specific DNA binding)	ko04075(Plant hormone signal transduction)	[K]Transcription	NSP2	4	381-401
unconservative_supercontig_152_30952	TTGAGCCGTGCCAATATCACG	evm.TU.supercontig_36.82	cellulose synthase-like protein D5	GO:0005768(endosome);GO:0005794(Golgi apparatus);GO:0005802(trans-Golgi network);GO:0005886(plasma membrane);GO:0006952(defense response);GO:0008270(zinc ion binding);GO:0009506(plasmodesma);GO:0009809(lignin biosynthetic process);GO:0009833(plant-type primary cell wall biogenesis);GO:0009834(plant-type secondary cell wall biogenesis);GO:0016021(integral component of membrane);GO:0016757(transfer…	ko00500(Starch and sucrose metabolism);ko00520(Amino sugar and nucleotide sugar metabolism)	[M]Cell wall/membrane/envelope biogenesis	CESA6	4	5860-5880
cpa-miR319	ATTGGACTGAAGGGAGCTCC	evm.TU.contig_38684	-	GO:0001046(core promoter sequence-specific DNA binding);GO:0001228(transcriptional activator activity, RNA polymerase II transcription regulatory region sequence-specific binding);GO:0005634(nucleus);GO:0006366(transcription from RNA polymerase II promoter)	-	[K]Transcription	UNE12	3.5	558-576
cpa-miR319	ATTGGACTGAAGGGAGCTCC	evm.TU.supercontig_103.54	mitogen-activated protein kinase kinase 2	GO:0004674(protein serine/threonine kinase activity);GO:0005515(protein binding);GO:0005524(ATP binding);GO:0005634(nucleus);GO:0005737(cytoplasm);GO:0006468(protein phosphorylation);GO:0009507(chloroplast);GO:0016301(kinase activity);GO:0042802(identical protein binding)	ko04626(Plant-pathogen interaction)	[T]Signal transduction mechanisms	TOUSLED	4	3178-3197
cpa-miR319	ATTGGACTGAAGGGAGCTCC	evm.TU.supercontig_17.34	endoplasmic reticulum oxidoreductin-2-like	GO:0000166(nucleotide binding);GO:0005515(protein binding);GO:0005730(nucleolus);GO:0005737(cytoplasm);GO:0005834(heterotrimeric G-protein complex);GO:0080008(Cul4-RING E3 ubiquitin ligase complex)	ko04141(Protein processing in endoplasmic reticulum)	[S]Function unknown	-	4	150-169
cpa-miR319	ATTGGACTGAAGGGAGCTCC	evm.TU.supercontig_19.41	-	GO:0004386(helicase activity);GO:0005524(ATP binding);GO:0005634(nucleus);GO:0008270(zinc ion binding)	-	[L]Replication, recombination and repair	SHPRH	4	2583-2602
cpa-miR319	ATTGGACTGAAGGGAGCTCC	evm.TU.supercontig_192.4	-	GO:0008150(biological_process);GO:0009507(chloroplast);GO:0009570(chloroplast stroma);GO:0016787(hydrolase activity)	-	[S]Function unknown	-	4	4015-4033
cpa-miR319	ATTGGACTGAAGGGAGCTCC	evm.TU.supercontig_29.80	methylsterol monooxygenase 1-2-like	GO:0000254(C-4 methylsterol oxidase activity);GO:0003824(catalytic activity);GO:0005506(iron ion binding);GO:0005789(endoplasmic reticulum membrane);GO:0006633(fatty acid biosynthetic process);GO:0016020(membrane);GO:0016021(integral component of membrane);GO:0016126(sterol biosynthetic process);GO:0080064(4,4-dimethyl-9beta,19-cyclopropylsterol oxidation)	ko00100(Steroid biosynthesis)	[I]Lipid transport and metabolism	SMO1-1	4	1826-1844
cpa-miR319	ATTGGACTGAAGGGAGCTCC	evm.TU.supercontig_33.151	myb domain protein 30	GO:0003677(DNA binding);GO:0003700(transcription factor activity, sequence-specific DNA binding);GO:0005634(nucleus);GO:0006355(regulation of transcription, DNA-templated);GO:0009723(response to ethylene);GO:0009740(gibberellic acid mediated signaling pathway);GO:0009751(response to salicylic acid);GO:0043068(positive regulation of programmed cell death);GO:0045893(positive regulation of transcri…	ko04626(Plant-pathogen interaction)	[K]Transcription	GAM1	2	2090-2109
cpa-miR319	ATTGGACTGAAGGGAGCTCC	evm.TU.supercontig_34.210	myb domain protein 30	GO:0003677(DNA binding);GO:0003700(transcription factor activity, sequence-specific DNA binding);GO:0005634(nucleus);GO:0006355(regulation of transcription, DNA-templated);GO:0009740(gibberellic acid mediated signaling pathway);GO:0009789(positive regulation of abscisic acid-activated signaling pathway);GO:0043068(positive regulation of programmed cell death);GO:0045893(positive regulation of tra…	ko04626(Plant-pathogen interaction)	[K]Transcription	GAM1	2	2958-2977
cpa-miR319	ATTGGACTGAAGGGAGCTCC	evm.TU.supercontig_41.24	protein farnesyltransferase/geranylgeranyltransferase type-1 subunit alpha	GO:0004660(protein farnesyltransferase activity);GO:0004662(CAAX-protein geranylgeranyltransferase activity);GO:0005953(CAAX-protein geranylgeranyltransferase complex);GO:0005965(protein farnesyltransferase complex);GO:0018343(protein farnesylation);GO:0018344(protein geranylgeranylation)	ko00900(Terpenoid backbone biosynthesis)	[O]Posttranslational modification, protein turnover, chaperones	FTA	3	144-162
cpa-miR319	ATTGGACTGAAGGGAGCTCC	evm.TU.supercontig_34.189	uncharacterized LOC104808371	GO:0003723(RNA binding);GO:0004525(ribonuclease III activity);GO:0005634(nucleus);GO:0005737(cytoplasm);GO:0016442(RISC complex);GO:0030422(production of siRNA involved in RNA interference)	ko00040(Pentose and glucuronate interconversions);ko00052(Galactose metabolism);ko00053(Ascorbate and aldarate metabolism);ko00520(Amino sugar and nucleotide sugar metabolism)	[L]Replication, recombination and repair	GIP	4	637-656
cpa-miR319	ATTGGACTGAAGGGAGCTCC	evm.TU.supercontig_30.101	uncharacterized LOC106392594	GO:0030587(sorocarp development)	ko01210(2-Oxocarboxylic acid metabolism);ko01230(Biosynthesis of amino acids);ko00220(Arginine biosynthesis)	[S]Function unknown	-	4	2378-2396
cpa-miR319	ATTGGACTGAAGGGAGCTCC	evm.TU.supercontig_7.3	Transcriptional factor B3 family protein / auxin-responsive factor AUX/IAA-related isoform 1	GO:0003677(DNA binding);GO:0003700(transcription factor activity, sequence-specific DNA binding);GO:0005634(nucleus);GO:0006351(transcription, DNA-templated);GO:0006355(regulation of transcription, DNA-templated);GO:0009733(response to auxin);GO:0009734(auxin-activated signaling pathway);GO:0009850(auxin metabolic process);GO:0010050(vegetative phase change);GO:0010158(abaxial cell fate specifica…	ko04075(Plant hormone signal transduction)	[K]Transcription	ARF3	4	5075-5095
cpa-miR319	ATTGGACTGAAGGGAGCTCC	C.papaya_newGene_394	pre-mRNA polyadenylation factor fip-1-like	GO:0004832(valine-tRNA ligase activity);GO:0005829(cytosol);GO:0006438(valyl-tRNA aminoacylation)	ko03040(Spliceosome)	[S]Function unknown	-	4	5410-5429
cpa-miR319	ATTGGACTGAAGGGAGCTCC	evm.TU.supercontig_85.11	homogentisate solanesyltransferase	GO:0004161(dimethylallyltranstransferase activity);GO:0004659(prenyltransferase activity);GO:0005739(mitochondrion);GO:0009536(plastid);GO:0009941(chloroplast envelope);GO:0010236(plastoquinone biosynthetic process);GO:0010355(homogentisate farnesyltransferase activity);GO:0010356(homogentisate geranylgeranyltransferase activity);GO:0010357(homogentisate solanesyltransferase activity);GO:0016021(…	ko00130(Ubiquinone and other terpenoid-quinone biosynthesis)	[H]Coenzyme transport and metabolism	HST	4	1672-1690
unconservative_supercontig_183_32912	CTGAAGTGTTTGGGGGAACTCT	evm.TU.supercontig_190.8	-	GO:0005886(plasma membrane);GO:0016021(integral component of membrane)	-	[S]Function unknown	-	3	1723-1744
unconservative_supercontig_67_20622	TGACTGTATGCATGAATATAC	evm.TU.supercontig_406.3	calcium-dependent protein kinase 26-like	GO:0004674(protein serine/threonine kinase activity);GO:0005634(nucleus);GO:0005737(cytoplasm);GO:0005886(plasma membrane);GO:0035556(intracellular signal transduction)	ko04626(Plant-pathogen interaction)	[T]Signal transduction mechanisms	AGC1-7	3.5	266-286
unconservative_supercontig_67_20622	TGACTGTATGCATGAATATAC	evm.TU.supercontig_3.458	-	GO:0005886(plasma membrane);GO:0009058(biosynthetic process);GO:0016757(transferase activity, transferring glycosyl groups);GO:0030259(lipid glycosylation);GO:0050511(undecaprenyldiphospho-muramoylpentapeptide beta-N-acetylglucosaminyltransferase activity)	-	[M]Cell wall/membrane/envelope biogenesis	murG	4	6588-6608
unconservative_supercontig_67_20622	TGACTGTATGCATGAATATAC	evm.TU.supercontig_67.84	-	GO:0003723(RNA binding);GO:0004525(ribonuclease III activity);GO:0005634(nucleus);GO:0005737(cytoplasm);GO:0016442(RISC complex);GO:0030422(production of siRNA involved in RNA interference)	-	[K]Transcription ;[L]Replication, recombination and repair	DCL3	1.5	1135-1155
unconservative_contig_32484_48335	GAGTGTATCTGTGATCTTTTGTGT	evm.TU.supercontig_117.92	-	-	-	-	-	3	1226-1249
unconservative_contig_32484_48335	GAGTGTATCTGTGATCTTTTGTGT	evm.TU.supercontig_117.91	Bacterial sec-independent translocation protein mttA/Hcf106	GO:0009535(chloroplast thylakoid membrane);GO:0009977(proton motive force dependent protein transmembrane transporter activity);GO:0031361(integral component of thylakoid membrane);GO:0033281(TAT protein transport complex);GO:0043953(protein transport by the Tat complex);GO:0045038(protein import into chloroplast thylakoid membrane)	ko03060(Protein export)	[U]Intracellular trafficking, secretion, and vesicular transport	TATA	3	4615-4638
unconservative_contig_32484_48335	GAGTGTATCTGTGATCTTTTGTGT	evm.TU.supercontig_64.8	-	GO:0000923(equatorial microtubule organizing center);GO:0005200(structural constituent of cytoskeleton);GO:0005813(centrosome);GO:0005816(spindle pole body);GO:0007126(meiotic nuclear division);GO:0008274(gamma-tubulin ring complex);GO:0031122(cytoplasmic microtubule organization);GO:0043015(gamma-tubulin binding);GO:0051011(microtubule minus-end binding);GO:0051298(centrosome duplication);GO:005…	-	[S]Function unknown	-	2.5	7845-7868
cpa-miR159a	TTTGGATTGAAGGGAGCTCTA	evm.TU.supercontig_11.47	-	GO:0000981(RNA polymerase II transcription factor activity, sequence-specific DNA binding);GO:0005634(nucleus);GO:0006357(regulation of transcription from RNA polymerase II promoter)	-	[I]Lipid transport and metabolism ;[L]Replication, recombination and repair	-	4	43-62
cpa-miR159a	TTTGGATTGAAGGGAGCTCTA	evm.TU.supercontig_12.16	-	GO:0003700(transcription factor activity, sequence-specific DNA binding);GO:0005515(protein binding);GO:0005634(nucleus);GO:0006351(transcription, DNA-templated);GO:0006355(regulation of transcription, DNA-templated);GO:0048653(anther development)	-	[S]Function unknown	SPL	3	524-544
cpa-miR159a	TTTGGATTGAAGGGAGCTCTA	evm.TU.supercontig_125.12	uncharacterized LOC102607982	GO:0004596(peptide alpha-N-acetyltransferase activity);GO:0005737(cytoplasm);GO:0017196(N-terminal peptidyl-methionine acetylation)	ko00563(Glycosylphosphatidylinositol(GPI)-anchor biosynthesis)	[L]Replication, recombination and repair	GIP	3	3278-3298
cpa-miR159a	TTTGGATTGAAGGGAGCTCTA	evm.TU.supercontig_131.73	-	-	-	[S]Function unknown	-	3	794-814
cpa-miR159a	TTTGGATTGAAGGGAGCTCTA	evm.TU.supercontig_14.191	-	GO:0004721(phosphoprotein phosphatase activity)	-	[S]Function unknown	-	3.5	1604-1624
cpa-miR159a	TTTGGATTGAAGGGAGCTCTA	evm.TU.supercontig_12.292	myb domain protein 30	GO:0003677(DNA binding);GO:0003700(transcription factor activity, sequence-specific DNA binding);GO:0005634(nucleus);GO:0009860(pollen tube growth);GO:0090406(pollen tube)	ko04626(Plant-pathogen interaction)	[K]Transcription	GAM1	4	1598-1618
cpa-miR159a	TTTGGATTGAAGGGAGCTCTA	evm.TU.supercontig_12.302	-	GO:0005634(nucleus)	-	[S]Function unknown	-	4	427-446
cpa-miR159a	TTTGGATTGAAGGGAGCTCTA	evm.TU.supercontig_37.96	hypothetical protein	GO:0003677(DNA binding);GO:0003700(transcription factor activity, sequence-specific DNA binding);GO:0005634(nucleus);GO:0006355(regulation of transcription, DNA-templated);GO:0048235(pollen sperm cell differentiation)	ko00190(Oxidative phosphorylation);ko00860(Porphyrin and chlorophyll metabolism)	[K]Transcription	MYB86	3.5	97-117
cpa-miR159a	TTTGGATTGAAGGGAGCTCTA	evm.TU.supercontig_33.151	myb domain protein 30	GO:0003677(DNA binding);GO:0003700(transcription factor activity, sequence-specific DNA binding);GO:0005634(nucleus);GO:0006355(regulation of transcription, DNA-templated);GO:0009723(response to ethylene);GO:0009740(gibberellic acid mediated signaling pathway);GO:0009751(response to salicylic acid);GO:0043068(positive regulation of programmed cell death);GO:0045893(positive regulation of transcri…	ko04626(Plant-pathogen interaction)	[K]Transcription	GAM1	3.5	2089-2109
cpa-miR159a	TTTGGATTGAAGGGAGCTCTA	evm.TU.supercontig_34.210	myb domain protein 30	GO:0003677(DNA binding);GO:0003700(transcription factor activity, sequence-specific DNA binding);GO:0005634(nucleus);GO:0006355(regulation of transcription, DNA-templated);GO:0009740(gibberellic acid mediated signaling pathway);GO:0009789(positive regulation of abscisic acid-activated signaling pathway);GO:0043068(positive regulation of programmed cell death);GO:0045893(positive regulation of tra…	ko04626(Plant-pathogen interaction)	[K]Transcription	GAM1	3.5	2957-2977
cpa-miR159a	TTTGGATTGAAGGGAGCTCTA	evm.TU.supercontig_5.271	uncharacterized LOC104598963	GO:0004556(alpha-amylase activity);GO:0005509(calcium ion binding);GO:0005576(extracellular region);GO:0005983(starch catabolic process);GO:0009507(chloroplast);GO:0009570(chloroplast stroma)	ko00500(Starch and sucrose metabolism)	[G]Carbohydrate transport and metabolism	AMY3	3.5	1641-1660
cpa-miR159a	TTTGGATTGAAGGGAGCTCTA	evm.TU.supercontig_39.49	-	GO:0000059(protein import into nucleus, docking);GO:0000060(protein import into nucleus, translocation);GO:0005737(cytoplasm);GO:0006607(NLS-bearing protein import into nucleus);GO:0006610(ribosomal protein import into nucleus);GO:0008139(nuclear localization sequence binding);GO:0008565(protein transporter activity);GO:0031965(nuclear membrane);GO:0034399(nuclear periphery)	-	[U]Intracellular trafficking, secretion, and vesicular transport	-	4	7265-7284
cpa-miR159a	TTTGGATTGAAGGGAGCTCTA	evm.TU.supercontig_7.22	-	-	-	[S]Function unknown	-	2	537-557
cpa-miR159a	TTTGGATTGAAGGGAGCTCTA	evm.TU.supercontig_50.66	serine/threonine protein phosphatase 2A	GO:0004721(phosphoprotein phosphatase activity);GO:0004722(protein serine/threonine phosphatase activity);GO:0005515(protein binding);GO:0005634(nucleus);GO:0005635(nuclear envelope);GO:0005737(cytoplasm);GO:0005829(cytosol);GO:0006470(protein dephosphorylation);GO:0006913(nucleocytoplasmic transport);GO:0009506(plasmodesma);GO:0010017(red or far-red light signaling pathway);GO:0010019(chloroplas…	ko03015(mRNA surveillance pathway)	[T]Signal transduction mechanisms	PP5	3.5	3807-3827
cpa-miR159a	TTTGGATTGAAGGGAGCTCTA	evm.TU.supercontig_7.210	DNA-directed RNA polymerase	GO:0001056(RNA polymerase III activity);GO:0005666(DNA-directed RNA polymerase III complex)	ko00230(Purine metabolism);ko00240(Pyrimidine metabolism);ko03020(RNA polymerase)	[S]Function unknown	NRPC1	4	16868-16888
cpa-miR159a	TTTGGATTGAAGGGAGCTCTA	evm.TU.supercontig_79.41	-	GO:0003674(molecular_function);GO:0005768(endosome);GO:0005794(Golgi apparatus);GO:0005802(trans-Golgi network);GO:0005829(cytosol);GO:0008150(biological_process);GO:0016021(integral component of membrane)	-	[S]Function unknown	-	4	1524-1545
cpa-miR159a	TTTGGATTGAAGGGAGCTCTA	C.papaya_newGene_2614	-	GO:0003674(molecular_function);GO:0005739(mitochondrion);GO:0005783(endoplasmic reticulum);GO:0005789(endoplasmic reticulum membrane);GO:0008150(biological_process);GO:0016021(integral component of membrane)	-	[U]Intracellular trafficking, secretion, and vesicular transport	RTNLB8	3	3092-3112
cpa-miR159a	TTTGGATTGAAGGGAGCTCTA	evm.TU.supercontig_89.67	50S ribosomal protein L2	GO:0051213(dioxygenase activity)	ko03010(Ribosome)	[J]Translation, ribosomal structure and biogenesis	rpl23-A	3	12806-12826
cpa-miR159a	TTTGGATTGAAGGGAGCTCTA	C.papaya_newGene_394	pre-mRNA polyadenylation factor fip-1-like	GO:0004832(valine-tRNA ligase activity);GO:0005829(cytosol);GO:0006438(valyl-tRNA aminoacylation)	ko03040(Spliceosome)	[S]Function unknown	-	4	5409-5429
cpa-miR159a	TTTGGATTGAAGGGAGCTCTA	evm.TU.supercontig_83.4	-	GO:0003993(acid phosphatase activity);GO:0004722(protein serine/threonine phosphatase activity);GO:0005576(extracellular region);GO:0009845(seed germination);GO:0009846(pollen germination);GO:0046872(metal ion binding)	-	[S]Function unknown	PAP15	4	1927-1946
unconservative_supercontig_119_28019	TCAGATCTGTCCTCGAACGTTC	evm.TU.supercontig_26.80	-	GO:0004181(metallocarboxypeptidase activity);GO:0004185(serine-type carboxypeptidase activity);GO:0005615(extracellular space);GO:0006518(peptide metabolic process);GO:0016485(protein processing)	-	[E]Amino acid transport and metabolism	SOL1	4	3947-3967
unconservative_supercontig_86_23722	CTGACGTGGCTGCTGACGTGGC	evm.TU.supercontig_106.24	-	GO:0005634(nucleus);GO:0006281(DNA repair);GO:0016301(kinase activity)	-	[B]Chromatin structure and dynamics ;[D]Cell cycle control, cell division, chromosome partitioning ;[L]Replication, recombination and repair ;[T]Signal transduction mechanisms ;[U]Intracellular trafficking, secretion, and vesicular transport	TOR	2	4142-4163
unconservative_supercontig_86_23722	CTGACGTGGCTGCTGACGTGGC	evm.TU.supercontig_10.74	methylmalonate-semialdehyde dehydrogenase [acylating]	GO:0004029(aldehyde dehydrogenase (NAD) activity);GO:0004491(methylmalonate-semialdehyde dehydrogenase (acylating) activity);GO:0018478(malonate-semialdehyde dehydrogenase (acetylating) activity)	ko01200(Carbon metabolism);ko00640(Propanoate metabolism);ko00562(Inositol phosphate metabolism);ko00280(Valine, leucine and isoleucine degradation);ko00410(beta-Alanine metabolism)	[I]Lipid transport and metabolism	ALDH6B2	2	25176-25197
unconservative_supercontig_86_23722	CTGACGTGGCTGCTGACGTGGC	evm.TU.supercontig_17.166	Trehalose-6-phosphate synthase isoform 1	GO:0003825(alpha,alpha-trehalose-phosphate synthase (UDP-forming) activity);GO:0005576(extracellular region);GO:0005618(cell wall);GO:0005737(cytoplasm);GO:0005773(vacuole);GO:0005991(trehalose metabolic process);GO:0005992(trehalose biosynthetic process);GO:0009793(embryo development ending in seed dormancy);GO:0009832(plant-type cell wall biogenesis);GO:0010182(sugar mediated signaling pathway)…	ko00500(Starch and sucrose metabolism)	[L]Replication, recombination and repair	TPS1	1	13997-14018
unconservative_supercontig_86_23722	CTGACGTGGCTGCTGACGTGGC	evm.TU.supercontig_20.14	-	-	-	-	-	0	189-210
unconservative_supercontig_86_23722	CTGACGTGGCTGCTGACGTGGC	evm.TU.supercontig_21.198	-	-	-	[S]Function unknown	-	0	1628-1649
unconservative_supercontig_86_23722	CTGACGTGGCTGCTGACGTGGC	evm.TU.supercontig_195.1	methionine S-methyltransferase-like	GO:0005543(phospholipid binding);GO:0012505(endomembrane system);GO:0019898(extrinsic component of membrane)	ko00450(Selenocompound metabolism)	[L]Replication, recombination and repair	CPA	2	6161-6182
unconservative_supercontig_86_23722	CTGACGTGGCTGCTGACGTGGC	evm.TU.supercontig_191.9	uncharacterized LOC104808371	GO:0003924(GTPase activity);GO:0005525(GTP binding);GO:0005634(nucleus);GO:0005737(cytoplasm);GO:0007264(small GTPase mediated signal transduction);GO:0009640(photomorphogenesis);GO:0015031(protein transport);GO:0032922(circadian regulation of gene expression)	ko00040(Pentose and glucuronate interconversions);ko00052(Galactose metabolism);ko00053(Ascorbate and aldarate metabolism);ko00520(Amino sugar and nucleotide sugar metabolism)	[S]Function unknown	At5g64813	3.5	19648-19669
unconservative_supercontig_86_23722	CTGACGTGGCTGCTGACGTGGC	evm.TU.supercontig_33.55	hypothetical protein	GO:0016020(membrane);GO:0016709(oxidoreductase activity, acting on paired donors, with incorporation or reduction of molecular oxygen, NAD(P)H as one donor, and incorporation of one atom of oxygen);GO:0044550(secondary metabolite biosynthetic process)	ko00903(Limonene and pinene degradation);ko00945(Stilbenoid, diarylheptanoid and gingerol biosynthesis)	[Q]Secondary metabolites biosynthesis, transport and catabolism	CYP71B36	0	4678-4699
unconservative_supercontig_86_23722	CTGACGTGGCTGCTGACGTGGC	evm.TU.supercontig_32.122	3-hydroxyisobutyryl-CoA hydrolase	GO:0004033(aldo-keto reductase (NADP) activity);GO:0009505(plant-type cell wall);GO:0009507(chloroplast);GO:0009570(chloroplast stroma);GO:0009941(chloroplast envelope)	ko01200(Carbon metabolism);ko00640(Propanoate metabolism);ko00280(Valine, leucine and isoleucine degradation);ko00410(beta-Alanine metabolism)	[L]Replication, recombination and repair	-	3	9858-9879
unconservative_supercontig_86_23722	CTGACGTGGCTGCTGACGTGGC	evm.TU.supercontig_37.85	hypothetical protein	GO:0000271(polysaccharide biosynthetic process);GO:0005794(Golgi apparatus);GO:0016757(transferase activity, transferring glycosyl groups)	ko00500(Starch and sucrose metabolism);ko00520(Amino sugar and nucleotide sugar metabolism)	[O]Posttranslational modification, protein turnover, chaperones	GATL2	4	541-562
unconservative_supercontig_86_23722	CTGACGTGGCTGCTGACGTGGC	evm.TU.supercontig_56.11	Ribosomal protein S25 family protein	GO:0003735(structural constituent of ribosome);GO:0005737(cytoplasm);GO:0005794(Golgi apparatus);GO:0005840(ribosome);GO:0006412(translation);GO:0022627(cytosolic small ribosomal subunit)	ko03010(Ribosome)	[J]Translation, ribosomal structure and biogenesis	RPS25D	2	1877-1898
unconservative_supercontig_86_23722	CTGACGTGGCTGCTGACGTGGC	evm.TU.supercontig_71.35	uncharacterized LOC102607982	GO:0004596(peptide alpha-N-acetyltransferase activity);GO:0005737(cytoplasm);GO:0017196(N-terminal peptidyl-methionine acetylation)	ko00563(Glycosylphosphatidylinositol(GPI)-anchor biosynthesis)	[L]Replication, recombination and repair	IPMS2	3	2388-2409
unconservative_supercontig_86_23722	CTGACGTGGCTGCTGACGTGGC	C.papaya_newGene_2764	-	-	-	-	-	0	4674-4695
unconservative_supercontig_86_23722	CTGACGTGGCTGCTGACGTGGC	C.papaya_newGene_1878	-	-	-	-	-	0.5	3807-3828
unconservative_supercontig_86_23722	CTGACGTGGCTGCTGACGTGGC	C.papaya_newGene_3435	macrophage migration inhibitory factor homolog	GO:0003674(molecular_function);GO:0006954(inflammatory response);GO:0009507(chloroplast);GO:0051707(response to other organism)	ko00350(Tyrosine metabolism);ko00360(Phenylalanine metabolism)	[S]Function unknown	-	0.5	1462-1483
unconservative_supercontig_86_23722	CTGACGTGGCTGCTGACGTGGC	C.papaya_newGene_3087	uncharacterized LOC104602841	GO:0000166(nucleotide binding);GO:0000943(retrotransposon nucleocapsid);GO:0003676(nucleic acid binding);GO:0003677(DNA binding);GO:0003723(RNA binding);GO:0003824(catalytic activity);GO:0003887(DNA-directed DNA polymerase activity);GO:0003964(RNA-directed DNA polymerase activity);GO:0004190(aspartic-type endopeptidase activity);GO:0004518(nuclease activity);GO:0004519(endonuclease activity);GO:0…	ko04070(Phosphatidylinositol signaling system)	[L]Replication, recombination and repair	TY3B-G	1	50168-50189
unconservative_supercontig_86_23722	CTGACGTGGCTGCTGACGTGGC	evm.TU.supercontig_89.14	-	-	-	-	-	3	907-929
unconservative_supercontig_121_28174	AGCAAATTCTCCCTAGATACATC	evm.TU.supercontig_56.87	-	GO:0003674(molecular_function);GO:0005634(nucleus);GO:0008150(biological_process)	-	[S]Function unknown	-	4	2469-2490
unconservative_supercontig_52_17983	TAAAGACTCTGATATCAATTGTC	evm.TU.supercontig_760.2	-	GO:0005576(extracellular region);GO:0005886(plasma membrane);GO:0016787(hydrolase activity)	-	[S]Function unknown	ABHD17C	2.5	7010-7032
cpa-miR156e	TTGACAGAAGATAGAGAGCAC	evm.TU.supercontig_1095.1	-	-	-	[S]Function unknown	-	3	176-196
cpa-miR156e	TTGACAGAAGATAGAGAGCAC	gevm.TU.contig_28380.3	lysophospholipid acyltransferase LPEAT1	GO:0005634(nucleus);GO:0005783(endoplasmic reticulum);GO:0005789(endoplasmic reticulum membrane);GO:0006644(phospholipid metabolic process);GO:0008654(phospholipid biosynthetic process);GO:0016021(integral component of membrane);GO:0016746(transferase activity, transferring acyl groups);GO:0050200(plasmalogen synthase activity)	ko00564(Glycerophospholipid metabolism);ko00565(Ether lipid metabolism)	[I]Lipid transport and metabolism	LPEAT1	4	1366-1385
cpa-miR156e	TTGACAGAAGATAGAGAGCAC	evm.TU.supercontig_149.4	-	-	-	[K]Transcription	-	3	41-61
cpa-miR156e	TTGACAGAAGATAGAGAGCAC	evm.TU.supercontig_277.4	-	GO:0005315(inorganic phosphate transmembrane transporter activity);GO:0009536(plastid);GO:0016021(integral component of membrane);GO:0098656(anion transmembrane transport)	-	[G]Carbohydrate transport and metabolism	ANTR6	4	6512-6532
cpa-miR156e	TTGACAGAAGATAGAGAGCAC	evm.TU.supercontig_43.63	-	-	-	[K]Transcription	-	2	321-341
cpa-miR156e	TTGACAGAAGATAGAGAGCAC	evm.TU.supercontig_47.58	-	GO:0003677(DNA binding);GO:0005634(nucleus);GO:0006355(regulation of transcription, DNA-templated);GO:0008270(zinc ion binding)	-	[S]Function unknown	PTM	4	4609-4629
cpa-miR156e	TTGACAGAAGATAGAGAGCAC	evm.TU.supercontig_441.1	-	GO:0016149(translation release factor activity, codon specific);GO:0043022(ribosome binding)	-	[J]Translation, ribosomal structure and biogenesis	APG3	4	1429-1450
cpa-miR156e	TTGACAGAAGATAGAGAGCAC	evm.TU.supercontig_40.28	-	GO:0004672(protein kinase activity);GO:0004674(protein serine/threonine kinase activity);GO:0004721(phosphoprotein phosphatase activity);GO:0004722(protein serine/threonine phosphatase activity);GO:0005524(ATP binding);GO:0005886(plasma membrane);GO:0006468(protein phosphorylation);GO:0046872(metal ion binding)	-	[T]Signal transduction mechanisms	At2g20050/At2g20040	4	1757-1776
cpa-miR156e	TTGACAGAAGATAGAGAGCAC	evm.TU.supercontig_55.76	-	GO:0003714(transcription corepressor activity);GO:0005634(nucleus)	-	[S]Function unknown	scai	2.5	4331-4351
cpa-miR156e	TTGACAGAAGATAGAGAGCAC	evm.TU.supercontig_60.91	-	GO:0003919(FMN adenylyltransferase activity);GO:0005524(ATP binding);GO:0006747(FAD biosynthetic process);GO:0009231(riboflavin biosynthetic process);GO:0009507(chloroplast);GO:0016301(kinase activity);GO:0016310(phosphorylation)	-	[H]Coenzyme transport and metabolism	RIBF2	4	2292-2312
cpa-miR156e	TTGACAGAAGATAGAGAGCAC	C.papaya_newGene_675	uncharacterized LOC106392594	GO:0003674(molecular_function);GO:0005634(nucleus);GO:0005886(plasma membrane);GO:0008150(biological_process)	ko01210(2-Oxocarboxylic acid metabolism);ko01230(Biosynthesis of amino acids);ko00220(Arginine biosynthesis)	[S]Function unknown	At2g33490	4	6888-6907
unconservative_supercontig_118_27826	TGGTCAACTTCACTAATGCTTT	evm.TU.supercontig_122.5	-	-	-	-	-	1.5	1054-1075
unconservative_supercontig_118_27826	TGGTCAACTTCACTAATGCTTT	evm.TU.supercontig_27.160	-	-	-	-	-	1	922-943
unconservative_supercontig_118_27826	TGGTCAACTTCACTAATGCTTT	evm.TU.supercontig_37.29	beta-galactosidase	GO:0004565(beta-galactosidase activity);GO:0005618(cell wall);GO:0005773(vacuole)	ko00052(Galactose metabolism);ko00600(Sphingolipid metabolism);ko00531(Glycosaminoglycan degradation);ko00604(Glycosphingolipid biosynthesis - ganglio series);ko00511(Other glycan degradation)	[G]Carbohydrate transport and metabolism	BGAL6	3.5	2726-2747
unconservative_supercontig_118_27826	TGGTCAACTTCACTAATGCTTT	evm.TU.supercontig_405.5	probable trehalose-phosphate phosphatase 4	GO:0004805(trehalose-phosphatase activity);GO:0005737(cytoplasm);GO:0005992(trehalose biosynthetic process);GO:0006970(response to osmotic stress);GO:0006979(response to oxidative stress);GO:0009507(chloroplast);GO:0009651(response to salt stress);GO:0015927(trehalase activity)	ko00500(Starch and sucrose metabolism)	[G]Carbohydrate transport and metabolism	TPPD	4	875-896
unconservative_supercontig_118_27826	TGGTCAACTTCACTAATGCTTT	evm.TU.supercontig_99.1	-	GO:0004402(histone acetyltransferase activity);GO:0004407(histone deacetylase activity);GO:0005634(nucleus);GO:0005737(cytoplasm);GO:0006338(chromatin remodeling);GO:0006351(transcription, DNA-templated);GO:0006355(regulation of transcription, DNA-templated);GO:0010053(root epidermal cell differentiation);GO:0016575(histone deacetylation);GO:0032041(NAD-dependent histone deacetylase activity (H3-…	-	[B]Chromatin structure and dynamics ;[Q]Secondary metabolites biosynthesis, transport and catabolism	HDA5	1	1965-1986
unconservative_supercontig_118_27826	TGGTCAACTTCACTAATGCTTT	C.papaya_newGene_1816	-	-	-	-	TIC214	1	2732-2753
unconservative_supercontig_118_27826	TGGTCAACTTCACTAATGCTTT	C.papaya_newGene_1164	-	GO:0003674(molecular_function);GO:0005634(nucleus);GO:0005758(mitochondrial intermembrane space);GO:0009060(aerobic respiration);GO:0033617(mitochondrial respiratory chain complex IV assembly)	-	[O]Posttranslational modification, protein turnover, chaperones	-	3.5	2474-2494
unconservative_supercontig_42_15681	GCTGACCGGGCCTGCTGACGTGGC	evm.TU.supercontig_106.24	-	GO:0005634(nucleus);GO:0006281(DNA repair);GO:0016301(kinase activity)	-	[B]Chromatin structure and dynamics ;[D]Cell cycle control, cell division, chromosome partitioning ;[L]Replication, recombination and repair ;[T]Signal transduction mechanisms ;[U]Intracellular trafficking, secretion, and vesicular transport	TOR	2	4154-4176
unconservative_supercontig_42_15681	GCTGACCGGGCCTGCTGACGTGGC	evm.TU.supercontig_10.74	methylmalonate-semialdehyde dehydrogenase [acylating]	GO:0004029(aldehyde dehydrogenase (NAD) activity);GO:0004491(methylmalonate-semialdehyde dehydrogenase (acylating) activity);GO:0018478(malonate-semialdehyde dehydrogenase (acetylating) activity)	ko01200(Carbon metabolism);ko00640(Propanoate metabolism);ko00562(Inositol phosphate metabolism);ko00280(Valine, leucine and isoleucine degradation);ko00410(beta-Alanine metabolism)	[I]Lipid transport and metabolism	ALDH6B2	3	25188-25210
unconservative_supercontig_42_15681	GCTGACCGGGCCTGCTGACGTGGC	evm.TU.supercontig_20.14	-	-	-	-	-	0	201-224
unconservative_supercontig_42_15681	GCTGACCGGGCCTGCTGACGTGGC	evm.TU.supercontig_191.9	uncharacterized LOC104808371	GO:0003924(GTPase activity);GO:0005525(GTP binding);GO:0005634(nucleus);GO:0005737(cytoplasm);GO:0007264(small GTPase mediated signal transduction);GO:0009640(photomorphogenesis);GO:0015031(protein transport);GO:0032922(circadian regulation of gene expression)	ko00040(Pentose and glucuronate interconversions);ko00052(Galactose metabolism);ko00053(Ascorbate and aldarate metabolism);ko00520(Amino sugar and nucleotide sugar metabolism)	[S]Function unknown	At5g64813	1	19660-19683
unconservative_supercontig_42_15681	GCTGACCGGGCCTGCTGACGTGGC	evm.TU.supercontig_21.198	-	-	-	[S]Function unknown	-	4	1640-1662
unconservative_supercontig_42_15681	GCTGACCGGGCCTGCTGACGTGGC	evm.TU.supercontig_33.55	hypothetical protein	GO:0016020(membrane);GO:0016709(oxidoreductase activity, acting on paired donors, with incorporation or reduction of molecular oxygen, NAD(P)H as one donor, and incorporation of one atom of oxygen);GO:0044550(secondary metabolite biosynthetic process)	ko00903(Limonene and pinene degradation);ko00945(Stilbenoid, diarylheptanoid and gingerol biosynthesis)	[Q]Secondary metabolites biosynthesis, transport and catabolism	CYP71B36	0	4690-4713
unconservative_supercontig_42_15681	GCTGACCGGGCCTGCTGACGTGGC	evm.TU.supercontig_32.122	3-hydroxyisobutyryl-CoA hydrolase	GO:0004033(aldo-keto reductase (NADP) activity);GO:0009505(plant-type cell wall);GO:0009507(chloroplast);GO:0009570(chloroplast stroma);GO:0009941(chloroplast envelope)	ko01200(Carbon metabolism);ko00640(Propanoate metabolism);ko00280(Valine, leucine and isoleucine degradation);ko00410(beta-Alanine metabolism)	[L]Replication, recombination and repair	-	3.5	9870-9892
unconservative_supercontig_42_15681	GCTGACCGGGCCTGCTGACGTGGC	C.papaya_newGene_3435	macrophage migration inhibitory factor homolog	GO:0003674(molecular_function);GO:0006954(inflammatory response);GO:0009507(chloroplast);GO:0051707(response to other organism)	ko00350(Tyrosine metabolism);ko00360(Phenylalanine metabolism)	[S]Function unknown	-	0	1474-1497
unconservative_supercontig_42_15681	GCTGACCGGGCCTGCTGACGTGGC	C.papaya_newGene_2764	-	-	-	-	-	2	4686-4709
unconservative_supercontig_42_15681	GCTGACCGGGCCTGCTGACGTGGC	C.papaya_newGene_3087	uncharacterized LOC104602841	GO:0000166(nucleotide binding);GO:0000943(retrotransposon nucleocapsid);GO:0003676(nucleic acid binding);GO:0003677(DNA binding);GO:0003723(RNA binding);GO:0003824(catalytic activity);GO:0003887(DNA-directed DNA polymerase activity);GO:0003964(RNA-directed DNA polymerase activity);GO:0004190(aspartic-type endopeptidase activity);GO:0004518(nuclease activity);GO:0004519(endonuclease activity);GO:0…	ko04070(Phosphatidylinositol signaling system)	[L]Replication, recombination and repair	TY3B-G	3	50180-50202
unconservative_supercontig_42_15681	GCTGACCGGGCCTGCTGACGTGGC	evm.TU.supercontig_89.14	-	-	-	-	-	4	920-942
unconservative_supercontig_42_15681	GCTGACCGGGCCTGCTGACGTGGC	C.papaya_newGene_2359	-	-	-	-	-	4	2626-2648
unconservative_supercontig_108_26595	CTTCCGATATGGGACTTCTCAGCC	evm.TU.supercontig_21.73	uncharacterized LOC104602841	GO:0003723(RNA binding);GO:0003964(RNA-directed DNA polymerase activity);GO:0005737(cytoplasm);GO:0006278(RNA-dependent DNA biosynthetic process);GO:0015074(DNA integration)	ko04070(Phosphatidylinositol signaling system)	[L]Replication, recombination and repair	TY3B-G	2	1428-1451
unconservative_supercontig_108_26595	CTTCCGATATGGGACTTCTCAGCC	evm.TU.supercontig_32.161	-	-	-	-	-	4	4232-4255
unconservative_supercontig_108_26595	CTTCCGATATGGGACTTCTCAGCC	C.papaya_newGene_1595	methionine S-methyltransferase-like	GO:0000719(photoreactive repair);GO:0003904(deoxyribodipyrimidine photo-lyase activity)	ko00450(Selenocompound metabolism)	[L]Replication, recombination and repair	pol	2	11892-11915
unconservative_supercontig_108_26595	CTTCCGATATGGGACTTCTCAGCC	C.papaya_newGene_2288	-	-	-	-	-	3	3978-4001
unconservative_supercontig_108_26595	CTTCCGATATGGGACTTCTCAGCC	C.papaya_newGene_913	uncharacterized LOC103707976	GO:0003674(molecular_function);GO:0005774(vacuolar membrane);GO:0008150(biological_process)	ko00511(Other glycan degradation)	[L]Replication, recombination and repair	TY3B-I	3.5	7205-7228
unconservative_supercontig_108_26595	CTTCCGATATGGGACTTCTCAGCC	C.papaya_newGene_510	methionine S-methyltransferase-like	GO:0000719(photoreactive repair);GO:0003904(deoxyribodipyrimidine photo-lyase activity)	ko00450(Selenocompound metabolism)	[L]Replication, recombination and repair	TY3B-I	4	18145-18168
unconservative_supercontig_1_853	AGGTGCAGGTGTAGGTGCAGA	gevm.TU.contig_31684.1	-	-	-	-	-	3.5	52-72
unconservative_supercontig_1_853	AGGTGCAGGTGTAGGTGCAGA	gevm.TU.contig_30481.2	kinesin-like protein	GO:0003777(microtubule motor activity);GO:0005524(ATP binding);GO:0005634(nucleus);GO:0005874(microtubule);GO:0008017(microtubule binding)	ko04144(Endocytosis)	[Z]Cytoskeleton	KIN5B	4	2486-2505
unconservative_supercontig_1_853	AGGTGCAGGTGTAGGTGCAGA	evm.TU.supercontig_166.37	probable 3-hydroxyisobutyrate dehydrogenase	GO:0004616(phosphogluconate dehydrogenase (decarboxylating) activity);GO:0005739(mitochondrion);GO:0006574(valine catabolic process);GO:0008442(3-hydroxyisobutyrate dehydrogenase activity);GO:0051287(NAD binding);GO:0055114(oxidation-reduction process)	ko00280(Valine, leucine and isoleucine degradation)	[I]Lipid transport and metabolism	At4g20930	2.5	7157-7176
unconservative_supercontig_1_853	AGGTGCAGGTGTAGGTGCAGA	evm.TU.supercontig_14.162	biotin carboxyl carrier protein of acetyl-CoA carboxylase 2	GO:0003989(acetyl-CoA carboxylase activity);GO:0006633(fatty acid biosynthetic process);GO:0009317(acetyl-CoA carboxylase complex);GO:0009374(biotin binding);GO:0009507(chloroplast);GO:0009570(chloroplast stroma);GO:0009941(chloroplast envelope)	ko01200(Carbon metabolism);ko01212(Fatty acid metabolism);ko00620(Pyruvate metabolism);ko00640(Propanoate metabolism);ko00061(Fatty acid biosynthesis);ko00253(Tetracycline biosynthesis)	[I]Lipid transport and metabolism	BCCP1	3.5	2178-2198
unconservative_supercontig_1_853	AGGTGCAGGTGTAGGTGCAGA	evm.TU.supercontig_21.68	pentatricopeptide repeat-containing protein At2g04860	GO:0003674(molecular_function);GO:0005739(mitochondrion);GO:0008150(biological_process);GO:0009507(chloroplast)	ko00500(Starch and sucrose metabolism)	[S]Function unknown	PCMP-A3	4	24-45
unconservative_supercontig_1_853	AGGTGCAGGTGTAGGTGCAGA	evm.TU.supercontig_2979.1	-	-	-	-	-	2	55-75
unconservative_supercontig_1_853	AGGTGCAGGTGTAGGTGCAGA	evm.TU.supercontig_356.1	-	GO:0005737(cytoplasm);GO:0030001(metal ion transport);GO:0046914(transition metal ion binding);GO:0046916(cellular transition metal ion homeostasis)	-	[S]Function unknown	HIPP39	3.5	2144-2164
unconservative_supercontig_1_853	AGGTGCAGGTGTAGGTGCAGA	evm.TU.supercontig_50.150	60S ribosomal protein L19-3	GO:0003735(structural constituent of ribosome);GO:0006412(translation);GO:0022625(cytosolic large ribosomal subunit)	ko03010(Ribosome)	[J]Translation, ribosomal structure and biogenesis	RPL19A	4	691-711
cpa-miR8151	TGGATACCAGTAGACAGATA	evm.TU.contig_30654	Phosphatidate cytidylyltransferase	GO:0004605(phosphatidate cytidylyltransferase activity);GO:0005886(plasma membrane);GO:0006655(phosphatidylglycerol biosynthetic process);GO:0008654(phospholipid biosynthetic process);GO:0009536(plastid);GO:0016020(membrane);GO:0016024(CDP-diacylglycerol biosynthetic process)	ko00564(Glycerophospholipid metabolism);ko04070(Phosphatidylinositol signaling system)	[I]Lipid transport and metabolism	CDS4	1.5	3400-3419
cpa-miR8151	TGGATACCAGTAGACAGATA	evm.TU.supercontig_127.37	phospholipase D Y-like	GO:0003824(catalytic activity);GO:0004630(phospholipase D activity);GO:0005575(cellular_component);GO:0005615(extracellular space);GO:0006629(lipid metabolic process);GO:0016042(lipid catabolic process);GO:0016787(hydrolase activity);GO:0044351(macropinocytosis);GO:0070290(N-acylphosphatidylethanolamine-specific phospholipase D activity)	ko00564(Glycerophospholipid metabolism);ko00565(Ether lipid metabolism)	[I]Lipid transport and metabolism	pldZ	1.5	3427-3446
cpa-miR8151	TGGATACCAGTAGACAGATA	evm.TU.supercontig_141.16	uncharacterized LOC104808371	GO:0003723(RNA binding);GO:0004525(ribonuclease III activity);GO:0005634(nucleus);GO:0005737(cytoplasm);GO:0016442(RISC complex);GO:0030422(production of siRNA involved in RNA interference)	ko00040(Pentose and glucuronate interconversions);ko00052(Galactose metabolism);ko00053(Ascorbate and aldarate metabolism);ko00520(Amino sugar and nucleotide sugar metabolism)	[S]Function unknown	-	2	8149-8168
cpa-miR8151	TGGATACCAGTAGACAGATA	evm.TU.supercontig_117.31	hypothetical protein	GO:0003743(translation initiation factor activity);GO:0005737(cytoplasm);GO:0005829(cytosol);GO:0006413(translational initiation);GO:0006446(regulation of translational initiation);GO:0016779(nucleotidyltransferase activity)	ko03013(RNA transport)	[M]Cell wall/membrane/envelope biogenesis	-	2	2256-2275
cpa-miR8151	TGGATACCAGTAGACAGATA	evm.TU.supercontig_152.60	-	GO:0004721(phosphoprotein phosphatase activity);GO:0004725(protein tyrosine phosphatase activity);GO:0005737(cytoplasm);GO:1900424(regulation of defense response to bacterium)	-	[T]Signal transduction mechanisms	At1g05000	3	1675-1693
cpa-miR8151	TGGATACCAGTAGACAGATA	evm.TU.supercontig_135.22	uncharacterized LOC106776129	GO:0000287(magnesium ion binding);GO:0005737(cytoplasm);GO:0006020(inositol metabolic process);GO:0007165(signal transduction);GO:0008934(inositol monophosphate 1-phosphatase activity);GO:0046855(inositol phosphate dephosphorylation)	ko00564(Glycerophospholipid metabolism)	[S]Function unknown	IMPL1	3.5	11835-11854
cpa-miR8151	TGGATACCAGTAGACAGATA	evm.TU.supercontig_158.17	dolichyl-diphosphooligosaccharide--protein glycosyltransferase 48 kDa subunit-like	GO:0004579(dolichyl-diphosphooligosaccharide-protein glycotransferase activity);GO:0005576(extracellular region);GO:0005730(nucleolus);GO:0005773(vacuole);GO:0005774(vacuolar membrane);GO:0005783(endoplasmic reticulum);GO:0005789(endoplasmic reticulum membrane);GO:0005794(Golgi apparatus);GO:0008250(oligosaccharyltransferase complex);GO:0009505(plant-type cell wall);GO:0009506(plasmodesma);GO:000…	ko00510(N-Glycan biosynthesis);ko04141(Protein processing in endoplasmic reticulum)	[S]Function unknown	OST48	4	1763-1782
cpa-miR8151	TGGATACCAGTAGACAGATA	evm.TU.supercontig_176.3	-	GO:0003723(RNA binding);GO:0003727(single-stranded RNA binding);GO:0003729(mRNA binding);GO:0005737(cytoplasm);GO:0005773(vacuole);GO:0005829(cytosol);GO:0006970(response to osmotic stress);GO:0009651(response to salt stress);GO:0009819(drought recovery);GO:0051607(defense response to virus);GO:0061158(3'-UTR-mediated mRNA destabilization)	-	[J]Translation, ribosomal structure and biogenesis	APUM5	4	1907-1926
cpa-miR8151	TGGATACCAGTAGACAGATA	evm.TU.supercontig_151.38	hypothetical protein	GO:0003777(microtubule motor activity);GO:0005871(kinesin complex);GO:0007018(microtubule-based movement);GO:0016887(ATPase activity)	ko03008(Ribosome biogenesis in eukaryotes)	[Z]Cytoskeleton	KIN14I	4	7031-7050
cpa-miR8151	TGGATACCAGTAGACAGATA	evm.TU.supercontig_16.163	-	GO:0000326(protein storage vacuole);GO:0005515(protein binding);GO:0005783(endoplasmic reticulum);GO:0005789(endoplasmic reticulum membrane);GO:0005886(plasma membrane);GO:0006623(protein targeting to vacuole);GO:0016021(integral component of membrane);GO:0032586(protein storage vacuole membrane)	-	[S]Function unknown	SRC2	4	1471-1491
cpa-miR8151	TGGATACCAGTAGACAGATA	evm.TU.supercontig_18.229	Acetyl Co-enzyme a carboxylase carboxyltransferase alpha subunit isoform 1	GO:0003989(acetyl-CoA carboxylase activity);GO:0005524(ATP binding);GO:0006633(fatty acid biosynthetic process);GO:0009317(acetyl-CoA carboxylase complex);GO:0009507(chloroplast);GO:0009536(plastid);GO:0009570(chloroplast stroma);GO:0009706(chloroplast inner membrane);GO:0009941(chloroplast envelope);GO:0016020(membrane);GO:2001295(malonyl-CoA biosynthetic process)	ko01200(Carbon metabolism);ko01212(Fatty acid metabolism);ko00620(Pyruvate metabolism);ko00640(Propanoate metabolism);ko00061(Fatty acid biosynthesis);ko00253(Tetracycline biosynthesis)	[I]Lipid transport and metabolism	CAC3	3.5	3134-3153
cpa-miR8151	TGGATACCAGTAGACAGATA	evm.TU.supercontig_43.97	-	GO:0004672(protein kinase activity);GO:0005524(ATP binding);GO:0006468(protein phosphorylation);GO:0009507(chloroplast)	-	[S]Function unknown	-	1.5	3902-3921
cpa-miR8151	TGGATACCAGTAGACAGATA	evm.TU.supercontig_44.112	methionine S-methyltransferase-like	GO:0005634(nucleus);GO:0005829(cytosol);GO:0008150(biological_process)	ko00450(Selenocompound metabolism)	[L]Replication, recombination and repair	-	3	3968-3988
cpa-miR8151	TGGATACCAGTAGACAGATA	evm.TU.supercontig_2935.1	-	-	-	-	-	4	1045-1064
cpa-miR8151	TGGATACCAGTAGACAGATA	evm.TU.supercontig_58.120	primary amine oxidase-like	GO:0005507(copper ion binding);GO:0005576(extracellular region);GO:0008131(primary amine oxidase activity);GO:0048038(quinone binding);GO:0055114(oxidation-reduction process)	ko00260(Glycine, serine and threonine metabolism);ko00350(Tyrosine metabolism);ko00360(Phenylalanine metabolism);ko00410(beta-Alanine metabolism);ko00950(Isoquinoline alkaloid biosynthesis);ko00960(Tropane, piperidine and pyridine alkaloid biosynthesis)	[Q]Secondary metabolites biosynthesis, transport and catabolism	-	3.5	7719-7738
cpa-miR8151	TGGATACCAGTAGACAGATA	evm.TU.supercontig_76.5	-	GO:0000149(SNARE binding);GO:0005484(SNAP receptor activity);GO:0005789(endoplasmic reticulum membrane);GO:0005794(Golgi apparatus);GO:0006623(protein targeting to vacuole);GO:0006888(ER to Golgi vesicle-mediated transport);GO:0006891(intra-Golgi vesicle-mediated transport);GO:0006896(Golgi to vacuole transport);GO:0012507(ER to Golgi transport vesicle membrane);GO:0031201(SNARE complex);GO:00319…	-	[U]Intracellular trafficking, secretion, and vesicular transport	NPSN11	4	21617-21636
cpa-miR8151	TGGATACCAGTAGACAGATA	evm.TU.supercontig_6.191	disease resistance protein RPM1-like	GO:0000103(sulfate assimilation);GO:0005737(cytoplasm);GO:0005829(cytosol);GO:0005886(plasma membrane);GO:0006457(protein folding);GO:0006662(glycerol ether metabolic process);GO:0006979(response to oxidative stress);GO:0009506(plasmodesma);GO:0010188(response to microbial phytotoxin);GO:0015035(protein disulfide oxidoreductase activity);GO:0016671(oxidoreductase activity, acting on a sulfur grou…	ko04626(Plant-pathogen interaction)	[O]Posttranslational modification, protein turnover, chaperones	TRX5	4	198-218
cpa-miR8151	TGGATACCAGTAGACAGATA	C.papaya_newGene_424	-	GO:0005215(transporter activity);GO:0005773(vacuole);GO:0006810(transport);GO:0016021(integral component of membrane)	-	[U]Intracellular trafficking, secretion, and vesicular transport	At1g32410	2.5	4121-4140
cpa-miR8151	TGGATACCAGTAGACAGATA	evm.TU.supercontig_97.94	-	-	-	-	-	3	1356-1375
cpa-miR8151	TGGATACCAGTAGACAGATA	C.papaya_newGene_1459	-	GO:0016020(membrane);GO:0016709(oxidoreductase activity, acting on paired donors, with incorporation or reduction of molecular oxygen, NAD(P)H as one donor, and incorporation of one atom of oxygen);GO:0044550(secondary metabolite biosynthetic process)	-	[S]Function unknown	SKL2	4	9966-9985
cpa-miR8151	TGGATACCAGTAGACAGATA	C.papaya_newGene_2195	-	GO:0003674(molecular_function);GO:0005634(nucleus);GO:0008150(biological_process)	-	[S]Function unknown	fam91a1	4	13815-13834
cpa-miR8151	TGGATACCAGTAGACAGATA	C.papaya_newGene_2896	-	-	-	-	-	4	4355-4374
cpa-miR8151	TGGATACCAGTAGACAGATA	evm.TU.supercontig_9.318	probable hydroxyacylglutathione hydrolase 2	GO:0004416(hydroxyacylglutathione hydrolase activity);GO:0005737(cytoplasm);GO:0005739(mitochondrion);GO:0008270(zinc ion binding);GO:0008800(beta-lactamase activity);GO:0009507(chloroplast);GO:0009651(response to salt stress);GO:0017001(antibiotic catabolic process);GO:0019243(methylglyoxal catabolic process to D-lactate via S-lactoyl-glutathione);GO:0034059(response to anoxia);GO:0043200(respon…	ko00620(Pyruvate metabolism)	[Q]Secondary metabolites biosynthesis, transport and catabolism	GLX2-1	4	4453-4471
unconservative_supercontig_4_2708	AGGGTGGTCTGCTTGAGCTGC	evm.TU.supercontig_17.166	Trehalose-6-phosphate synthase isoform 1	GO:0003825(alpha,alpha-trehalose-phosphate synthase (UDP-forming) activity);GO:0005576(extracellular region);GO:0005618(cell wall);GO:0005737(cytoplasm);GO:0005773(vacuole);GO:0005991(trehalose metabolic process);GO:0005992(trehalose biosynthetic process);GO:0009793(embryo development ending in seed dormancy);GO:0009832(plant-type cell wall biogenesis);GO:0010182(sugar mediated signaling pathway)…	ko00500(Starch and sucrose metabolism)	[L]Replication, recombination and repair	TPS1	1	10538-10558
unconservative_supercontig_4_2708	AGGGTGGTCTGCTTGAGCTGC	evm.TU.supercontig_135.7	methionine S-methyltransferase-like	GO:0000719(photoreactive repair);GO:0003904(deoxyribodipyrimidine photo-lyase activity)	ko00450(Selenocompound metabolism)	[S]Function unknown	At2g35130	3.5	6889-6909
unconservative_supercontig_4_2708	AGGGTGGTCTGCTTGAGCTGC	evm.TU.supercontig_195.1	methionine S-methyltransferase-like	GO:0005543(phospholipid binding);GO:0012505(endomembrane system);GO:0019898(extrinsic component of membrane)	ko00450(Selenocompound metabolism)	[L]Replication, recombination and repair	CPA	2	19041-19061
unconservative_supercontig_4_2708	AGGGTGGTCTGCTTGAGCTGC	evm.TU.supercontig_41.46	uncharacterized LOC103707976	GO:0000719(photoreactive repair);GO:0003904(deoxyribodipyrimidine photo-lyase activity)	ko00511(Other glycan degradation)	[L]Replication, recombination and repair	pol	2	3532-3552
unconservative_supercontig_4_2708	AGGGTGGTCTGCTTGAGCTGC	evm.TU.supercontig_3.90	uncharacterized LOC104602232	GO:0000719(photoreactive repair);GO:0003904(deoxyribodipyrimidine photo-lyase activity)	ko00480(Glutathione metabolism)	[L]Replication, recombination and repair	AtMg00860	3	5948-5967
unconservative_supercontig_4_2708	AGGGTGGTCTGCTTGAGCTGC	C.papaya_newGene_510	methionine S-methyltransferase-like	GO:0000719(photoreactive repair);GO:0003904(deoxyribodipyrimidine photo-lyase activity)	ko00450(Selenocompound metabolism)	[L]Replication, recombination and repair	TY3B-I	3	2704-2724
unconservative_supercontig_4_2708	AGGGTGGTCTGCTTGAGCTGC	C.papaya_newGene_913	uncharacterized LOC103707976	GO:0003674(molecular_function);GO:0005774(vacuolar membrane);GO:0008150(biological_process)	ko00511(Other glycan degradation)	[L]Replication, recombination and repair	TY3B-I	3	1382-1402
unconservative_supercontig_4_2708	AGGGTGGTCTGCTTGAGCTGC	C.papaya_newGene_1874	methionine S-methyltransferase-like	GO:0000719(photoreactive repair);GO:0003904(deoxyribodipyrimidine photo-lyase activity)	ko00450(Selenocompound metabolism)	[L]Replication, recombination and repair	pol	4	3221-3241
unconservative_supercontig_11_6152	CGTGTAAGGGATGTTAACT	evm.TU.supercontig_10.51	-	-	-	-	-	2.5	134-152
unconservative_supercontig_11_6152	CGTGTAAGGGATGTTAACT	evm.TU.supercontig_1.63	-	GO:0003674(molecular_function);GO:0008150(biological_process);GO:0009507(chloroplast)	-	[S]Function unknown	-	2.5	997-1015
unconservative_supercontig_11_6152	CGTGTAAGGGATGTTAACT	evm.TU.contig_30654	Phosphatidate cytidylyltransferase	GO:0004605(phosphatidate cytidylyltransferase activity);GO:0005886(plasma membrane);GO:0006655(phosphatidylglycerol biosynthetic process);GO:0008654(phospholipid biosynthetic process);GO:0009536(plastid);GO:0016020(membrane);GO:0016024(CDP-diacylglycerol biosynthetic process)	ko00564(Glycerophospholipid metabolism);ko04070(Phosphatidylinositol signaling system)	[I]Lipid transport and metabolism	CDS4	4	2981-2999
unconservative_supercontig_11_6152	CGTGTAAGGGATGTTAACT	evm.TU.contig_32082	phospholipase D alpha 1-like	GO:0000027(ribosomal large subunit assembly);GO:0000460(maturation of 5.8S rRNA);GO:0000470(maturation of LSU-rRNA);GO:0005730(nucleolus);GO:0030687(preribosome, large subunit precursor);GO:0042134(rRNA primary transcript binding)	ko00564(Glycerophospholipid metabolism);ko00565(Ether lipid metabolism);ko04144(Endocytosis)	[A]RNA processing and modification ;[J]Translation, ribosomal structure and biogenesis	F44G4.1	4	4187-4205
unconservative_supercontig_11_6152	CGTGTAAGGGATGTTAACT	evm.TU.supercontig_124.27	LRR receptor-like serine/threonine-protein kinase FLS2	GO:0004674(protein serine/threonine kinase activity);GO:0005524(ATP binding);GO:0005576(extracellular region);GO:0005886(plasma membrane);GO:0006468(protein phosphorylation);GO:0007169(transmembrane receptor protein tyrosine kinase signaling pathway);GO:0016021(integral component of membrane);GO:0016301(kinase activity);GO:0016310(phosphorylation)	ko04626(Plant-pathogen interaction)	[T]Signal transduction mechanisms	At1g68400	0	5979-5997
unconservative_supercontig_11_6152	CGTGTAAGGGATGTTAACT	evm.TU.supercontig_161.40	N-acetylglucosaminyltransferase	GO:0005634(nucleus);GO:0005794(Golgi apparatus);GO:0008375(acetylglucosaminyltransferase activity);GO:0016020(membrane);GO:0016021(integral component of membrane);GO:0016051(carbohydrate biosynthetic process);GO:0016757(transferase activity, transferring glycosyl groups)	ko00601(Glycosphingolipid biosynthesis - lacto and neolacto series)	[S]Function unknown	GLCAT14A	0	8596-8614
unconservative_supercontig_11_6152	CGTGTAAGGGATGTTAACT	evm.TU.supercontig_16.4	probable phosphomevalonate kinase	GO:0004631(phosphomevalonate kinase activity);GO:0005524(ATP binding);GO:0005737(cytoplasm);GO:0005777(peroxisome);GO:0016126(sterol biosynthetic process);GO:0016310(phosphorylation);GO:0019287(isopentenyl diphosphate biosynthetic process, mevalonate pathway)	ko00900(Terpenoid backbone biosynthesis)	[I]Lipid transport and metabolism	PMK	1	14826-14844
unconservative_supercontig_11_6152	CGTGTAAGGGATGTTAACT	evm.TU.supercontig_123.22	protein PELOTA	GO:0003747(translation release factor activity);GO:0004519(endonuclease activity);GO:0005634(nucleus);GO:0005737(cytoplasm);GO:0006415(translational termination);GO:0007126(meiotic nuclear division);GO:0046872(metal ion binding);GO:0070481(nuclear-transcribed mRNA catabolic process, non-stop decay);GO:0070966(nuclear-transcribed mRNA catabolic process, no-go decay);GO:0071025(RNA surveillance)	ko03015(mRNA surveillance pathway)	[S]Function unknown	PEL1	3	31411-31429
unconservative_supercontig_11_6152	CGTGTAAGGGATGTTAACT	evm.TU.supercontig_121.21	-	-	-	-	-	3.5	221-239
unconservative_supercontig_11_6152	CGTGTAAGGGATGTTAACT	evm.TU.supercontig_141.16	uncharacterized LOC104808371	GO:0003723(RNA binding);GO:0004525(ribonuclease III activity);GO:0005634(nucleus);GO:0005737(cytoplasm);GO:0016442(RISC complex);GO:0030422(production of siRNA involved in RNA interference)	ko00040(Pentose and glucuronate interconversions);ko00052(Galactose metabolism);ko00053(Ascorbate and aldarate metabolism);ko00520(Amino sugar and nucleotide sugar metabolism)	[S]Function unknown	-	3.5	13963-13981
unconservative_supercontig_11_6152	CGTGTAAGGGATGTTAACT	evm.TU.supercontig_137.23	uncharacterized LOC104594486	GO:0003723(RNA binding);GO:0004525(ribonuclease III activity);GO:0005634(nucleus);GO:0005737(cytoplasm);GO:0016442(RISC complex);GO:0030422(production of siRNA involved in RNA interference)	ko00750(Vitamin B6 metabolism)	[S]Function unknown	GIP	3.5	28889-28907
unconservative_supercontig_11_6152	CGTGTAAGGGATGTTAACT	evm.TU.supercontig_172.13	Clathrin adaptor complexes medium subunit family protein isoform 1	GO:0005794(Golgi apparatus);GO:0005829(cytosol);GO:0005886(plasma membrane);GO:0005905(clathrin-coated pit);GO:0006886(intracellular protein transport);GO:0006897(endocytosis);GO:0008289(lipid binding);GO:0030125(clathrin vesicle coat);GO:0030131(clathrin adaptor complex)	ko04144(Endocytosis)	[U]Intracellular trafficking, secretion, and vesicular transport	AP2M	3.5	5031-5049
unconservative_supercontig_11_6152	CGTGTAAGGGATGTTAACT	evm.TU.supercontig_152.60	-	GO:0004721(phosphoprotein phosphatase activity);GO:0004725(protein tyrosine phosphatase activity);GO:0005737(cytoplasm);GO:1900424(regulation of defense response to bacterium)	-	[T]Signal transduction mechanisms	At1g05000	4	1203-1222
unconservative_supercontig_11_6152	CGTGTAAGGGATGTTAACT	evm.TU.supercontig_12.169	-	GO:0004721(phosphoprotein phosphatase activity);GO:0005744(mitochondrial inner membrane presequence translocase complex);GO:0030150(protein import into mitochondrial matrix)	-	[K]Transcription	TIM50	4	1064-1083
unconservative_supercontig_11_6152	CGTGTAAGGGATGTTAACT	evm.TU.supercontig_182.4	transcription initiation factor IIB-2	GO:0005634(nucleus);GO:0005737(cytoplasm);GO:0006352(DNA-templated transcription, initiation);GO:0006355(regulation of transcription, DNA-templated);GO:0008270(zinc ion binding);GO:0017025(TBP-class protein binding)	ko03022(Basal transcription factors)	[K]Transcription	TFIIB2	0	8270-8288
unconservative_supercontig_11_6152	CGTGTAAGGGATGTTAACT	evm.TU.supercontig_21.245	-	GO:0005634(nucleus)	-	[K]Transcription	-	1	4326-4344
unconservative_supercontig_11_6152	CGTGTAAGGGATGTTAACT	evm.TU.supercontig_19.87	-	GO:0008152(metabolic process);GO:0009507(chloroplast);GO:0016787(hydrolase activity)	-	[S]Function unknown	-	1	7094-7112
unconservative_supercontig_11_6152	CGTGTAAGGGATGTTAACT	evm.TU.supercontig_27.109	-	GO:0005215(transporter activity);GO:0006810(transport);GO:0016021(integral component of membrane)	-	[S]Function unknown	tmem184A	2.5	1102-1120
unconservative_supercontig_11_6152	CGTGTAAGGGATGTTAACT	evm.TU.supercontig_19.178	-	GO:0005215(transporter activity);GO:0005886(plasma membrane);GO:0006810(transport)	-	[S]Function unknown	At2g40090	3	3089-3107
unconservative_supercontig_11_6152	CGTGTAAGGGATGTTAACT	evm.TU.supercontig_215.8	-	GO:0003674(molecular_function);GO:0005634(nucleus);GO:0031307(integral component of mitochondrial outer membrane)	-	[S]Function unknown	-	3.5	7004-7022
unconservative_supercontig_11_6152	CGTGTAAGGGATGTTAACT	evm.TU.supercontig_191.9	uncharacterized LOC104808371	GO:0003924(GTPase activity);GO:0005525(GTP binding);GO:0005634(nucleus);GO:0005737(cytoplasm);GO:0007264(small GTPase mediated signal transduction);GO:0009640(photomorphogenesis);GO:0015031(protein transport);GO:0032922(circadian regulation of gene expression)	ko00040(Pentose and glucuronate interconversions);ko00052(Galactose metabolism);ko00053(Ascorbate and aldarate metabolism);ko00520(Amino sugar and nucleotide sugar metabolism)	[S]Function unknown	At5g64813	3.5	4978-4996
unconservative_supercontig_11_6152	CGTGTAAGGGATGTTAACT	evm.TU.supercontig_21.73	uncharacterized LOC104602841	GO:0003723(RNA binding);GO:0003964(RNA-directed DNA polymerase activity);GO:0005737(cytoplasm);GO:0006278(RNA-dependent DNA biosynthetic process);GO:0015074(DNA integration)	ko04070(Phosphatidylinositol signaling system)	[L]Replication, recombination and repair	TY3B-G	3.5	14607-14625
unconservative_supercontig_11_6152	CGTGTAAGGGATGTTAACT	evm.TU.supercontig_277.14	monogalactosyldiacylglycerol synthase 2	GO:0006631(fatty acid metabolic process);GO:0009247(glycolipid biosynthetic process);GO:0009507(chloroplast);GO:0009707(chloroplast outer membrane);GO:0016036(cellular response to phosphate starvation);GO:0016757(transferase activity, transferring glycosyl groups);GO:0019374(galactolipid metabolic process);GO:0019375(galactolipid biosynthetic process);GO:0035250(UDP-galactosyltransferase activity…	ko00561(Glycerolipid metabolism)	[M]Cell wall/membrane/envelope biogenesis	MGD2	4	2502-2520
unconservative_supercontig_11_6152	CGTGTAAGGGATGTTAACT	evm.TU.supercontig_18.229	Acetyl Co-enzyme a carboxylase carboxyltransferase alpha subunit isoform 1	GO:0003989(acetyl-CoA carboxylase activity);GO:0005524(ATP binding);GO:0006633(fatty acid biosynthetic process);GO:0009317(acetyl-CoA carboxylase complex);GO:0009507(chloroplast);GO:0009536(plastid);GO:0009570(chloroplast stroma);GO:0009706(chloroplast inner membrane);GO:0009941(chloroplast envelope);GO:0016020(membrane);GO:2001295(malonyl-CoA biosynthetic process)	ko01200(Carbon metabolism);ko01212(Fatty acid metabolism);ko00620(Pyruvate metabolism);ko00640(Propanoate metabolism);ko00061(Fatty acid biosynthesis);ko00253(Tetracycline biosynthesis)	[I]Lipid transport and metabolism	CAC3	4	2711-2729
unconservative_supercontig_11_6152	CGTGTAAGGGATGTTAACT	evm.TU.supercontig_44.16	-	GO:0003674(molecular_function);GO:0005634(nucleus);GO:0008150(biological_process)	-	[S]Function unknown	-	0	34138-34156
unconservative_supercontig_11_6152	CGTGTAAGGGATGTTAACT	evm.TU.supercontig_49.124	hypothetical protein	GO:0004553(hydrolase activity, hydrolyzing O-glycosyl compounds);GO:0030247(polysaccharide binding);GO:0046658(anchored component of plasma membrane)	ko00500(Starch and sucrose metabolism)	[G]Carbohydrate transport and metabolism	BG4	1	682-700
unconservative_supercontig_11_6152	CGTGTAAGGGATGTTAACT	evm.TU.supercontig_33.166	aldo-keto reductase family 4 member C9-like	GO:0004033(aldo-keto reductase (NADP) activity);GO:0005737(cytoplasm);GO:0008106(alcohol dehydrogenase (NADP+) activity);GO:0009409(response to cold);GO:0009414(response to water deprivation);GO:0009507(chloroplast);GO:0009636(response to toxic substance);GO:0009651(response to salt stress);GO:0016229(steroid dehydrogenase activity);GO:0055114(oxidation-reduction process);GO:0070401(NADP+ binding)	ko00040(Pentose and glucuronate interconversions);ko00051(Fructose and mannose metabolism);ko00052(Galactose metabolism);ko00561(Glycerolipid metabolism)	[S]Function unknown	AKR4C9	1	908-926
unconservative_supercontig_11_6152	CGTGTAAGGGATGTTAACT	evm.TU.supercontig_42.161	phosphatidylinositol 4-phosphate 5-kinase 9-like	GO:0003924(GTPase activity);GO:0005525(GTP binding);GO:0005622(intracellular);GO:0005886(plasma membrane);GO:0006886(intracellular protein transport);GO:0006913(nucleocytoplasmic transport);GO:0007264(small GTPase mediated signal transduction)	ko00562(Inositol phosphate metabolism);ko04070(Phosphatidylinositol signaling system);ko04144(Endocytosis)	[S]Function unknown	RABC1	1.5	9358-9376
unconservative_supercontig_11_6152	CGTGTAAGGGATGTTAACT	evm.TU.supercontig_32.103	-	-	-	[S]Function unknown	-	2.5	6344-6362
unconservative_supercontig_11_6152	CGTGTAAGGGATGTTAACT	evm.TU.supercontig_31.52	-	-	-	-	-	2.5	8119-8137
unconservative_supercontig_11_6152	CGTGTAAGGGATGTTAACT	evm.TU.supercontig_42.118	50S ribosomal protein L17	GO:0003735(structural constituent of ribosome);GO:0015934(large ribosomal subunit)	ko03010(Ribosome)	[J]Translation, ribosomal structure and biogenesis	-	3.5	2677-2695
unconservative_supercontig_11_6152	CGTGTAAGGGATGTTAACT	evm.TU.supercontig_47.33	uncharacterized LOC104808371	GO:0005739(mitochondrion)	ko00040(Pentose and glucuronate interconversions);ko00052(Galactose metabolism);ko00053(Ascorbate and aldarate metabolism);ko00520(Amino sugar and nucleotide sugar metabolism)	[S]Function unknown	GIP	4	19183-19201
unconservative_supercontig_11_6152	CGTGTAAGGGATGTTAACT	evm.TU.supercontig_47.53	-	GO:0003333(amino acid transmembrane transport);GO:0015171(amino acid transmembrane transporter activity)	-	[E]Amino acid transport and metabolism	GAT1	4	8743-8761
unconservative_supercontig_11_6152	CGTGTAAGGGATGTTAACT	evm.TU.supercontig_5.204	DNA-directed RNA polymerase V subunit 5A	GO:0000428(DNA-directed RNA polymerase complex);GO:0001054(RNA polymerase I activity);GO:0001055(RNA polymerase II activity);GO:0001056(RNA polymerase III activity);GO:0003899(DNA-directed RNA polymerase activity);GO:0005665(DNA-directed RNA polymerase II, core complex);GO:0005666(DNA-directed RNA polymerase III complex);GO:0005736(DNA-directed RNA polymerase I complex)	ko00230(Purine metabolism);ko00240(Pyrimidine metabolism);ko03020(RNA polymerase)	[K]Transcription	NRPE5A	4	1597-1615
unconservative_supercontig_11_6152	CGTGTAAGGGATGTTAACT	evm.TU.supercontig_7.248	-	GO:0005783(endoplasmic reticulum);GO:0005886(plasma membrane)	-	[S]Function unknown	-	0	1178-1196
unconservative_supercontig_11_6152	CGTGTAAGGGATGTTAACT	evm.TU.supercontig_5.346	uncharacterized LOC104808371	GO:0004832(valine-tRNA ligase activity);GO:0005829(cytosol);GO:0006438(valyl-tRNA aminoacylation)	ko00040(Pentose and glucuronate interconversions);ko00052(Galactose metabolism);ko00053(Ascorbate and aldarate metabolism);ko00520(Amino sugar and nucleotide sugar metabolism)	[L]Replication, recombination and repair	-	0	2986-3004
unconservative_supercontig_11_6152	CGTGTAAGGGATGTTAACT	evm.TU.supercontig_59.7	3-isopropylmalate dehydratase large subunit-like	GO:0003861(3-isopropylmalate dehydratase activity);GO:0009098(leucine biosynthetic process);GO:0009507(chloroplast);GO:0009536(plastid);GO:0009570(chloroplast stroma);GO:0016829(lyase activity);GO:0019761(glucosinolate biosynthetic process);GO:0046686(response to cadmium ion);GO:0046872(metal ion binding);GO:0050486(intramolecular transferase activity, transferring hydroxy groups);GO:0051539(4 ir…	ko01210(2-Oxocarboxylic acid metabolism);ko01230(Biosynthesis of amino acids);ko00660(C5-Branched dibasic acid metabolism);ko00290(Valine, leucine and isoleucine biosynthesis)	[S]Function unknown	IIL1	1	6809-6827
unconservative_supercontig_11_6152	CGTGTAAGGGATGTTAACT	evm.TU.supercontig_51.114	putative H/ACA ribonucleoprotein complex subunit 1-like protein 1	GO:0001522(pseudouridine synthesis);GO:0003723(RNA binding);GO:0005634(nucleus);GO:0005730(nucleolus);GO:0005829(cytosol);GO:0006364(rRNA processing);GO:0009535(chloroplast thylakoid membrane);GO:0031429(box H/ACA snoRNP complex)	ko03008(Ribosome biogenesis in eukaryotes)	[J]Translation, ribosomal structure and biogenesis	At3g03920	1.5	871-889
unconservative_supercontig_11_6152	CGTGTAAGGGATGTTAACT	evm.TU.supercontig_73.90	endonuclease	GO:0003677(DNA binding);GO:0009507(chloroplast);GO:0009570(chloroplast stroma);GO:0009941(chloroplast envelope);GO:0016787(hydrolase activity)	ko03013(RNA transport);ko03015(mRNA surveillance pathway)	[L]Replication, recombination and repair	Ighmbp2	2.5	14094-14112
unconservative_supercontig_11_6152	CGTGTAAGGGATGTTAACT	evm.TU.supercontig_52.135	DNA-directed RNA polymerase III subunit RPC8	GO:0001056(RNA polymerase III activity);GO:0005666(DNA-directed RNA polymerase III complex);GO:0006384(transcription initiation from RNA polymerase III promoter)	ko00230(Purine metabolism);ko00240(Pyrimidine metabolism);ko03020(RNA polymerase)	[K]Transcription	-	2.5	1327-1345
unconservative_supercontig_11_6152	CGTGTAAGGGATGTTAACT	evm.TU.supercontig_56.31	uracil phosphoribosyltransferase-like	GO:0004849(uridine kinase activity);GO:0005829(cytosol);GO:0006206(pyrimidine nucleobase metabolic process);GO:0009507(chloroplast);GO:0043097(pyrimidine nucleoside salvage)	ko00240(Pyrimidine metabolism)	[F]Nucleotide transport and metabolism	UPP	2.5	3595-3613
unconservative_supercontig_11_6152	CGTGTAAGGGATGTTAACT	evm.TU.supercontig_73.90	endonuclease	GO:0003677(DNA binding);GO:0009507(chloroplast);GO:0009570(chloroplast stroma);GO:0009941(chloroplast envelope);GO:0016787(hydrolase activity)	ko03013(RNA transport);ko03015(mRNA surveillance pathway)	[L]Replication, recombination and repair	Ighmbp2	3	6902-6920
unconservative_supercontig_11_6152	CGTGTAAGGGATGTTAACT	evm.TU.supercontig_60.87	cysteine-rich receptor-like protein kinase 15	GO:0004674(protein serine/threonine kinase activity);GO:0004675(transmembrane receptor protein serine/threonine kinase activity);GO:0005524(ATP binding);GO:0006468(protein phosphorylation);GO:0016021(integral component of membrane);GO:0016301(kinase activity);GO:0016310(phosphorylation)	ko00520(Amino sugar and nucleotide sugar metabolism)	[T]Signal transduction mechanisms	At5g39030	3.5	420-438
unconservative_supercontig_11_6152	CGTGTAAGGGATGTTAACT	evm.TU.supercontig_58.120	primary amine oxidase-like	GO:0005507(copper ion binding);GO:0005576(extracellular region);GO:0008131(primary amine oxidase activity);GO:0048038(quinone binding);GO:0055114(oxidation-reduction process)	ko00260(Glycine, serine and threonine metabolism);ko00350(Tyrosine metabolism);ko00360(Phenylalanine metabolism);ko00410(beta-Alanine metabolism);ko00950(Isoquinoline alkaloid biosynthesis);ko00960(Tropane, piperidine and pyridine alkaloid biosynthesis)	[Q]Secondary metabolites biosynthesis, transport and catabolism	-	3.5	7244-7262
unconservative_supercontig_11_6152	CGTGTAAGGGATGTTAACT	evm.TU.supercontig_73.84	uncharacterized LOC102607982	GO:0003824(catalytic activity);GO:0005739(mitochondrion);GO:0008152(metabolic process);GO:0016208(AMP binding)	ko00563(Glycosylphosphatidylinositol(GPI)-anchor biosynthesis)	[Q]Secondary metabolites biosynthesis, transport and catabolism	At5g35930	3.5	36395-36413
unconservative_supercontig_11_6152	CGTGTAAGGGATGTTAACT	C.papaya_newGene_258	F-box and wd40 domain protein	GO:0005737(cytoplasm);GO:0008150(biological_process);GO:0008270(zinc ion binding)	ko03060(Protein export)	[S]Function unknown	-	0	672-690
unconservative_supercontig_11_6152	CGTGTAAGGGATGTTAACT	C.papaya_newGene_1639	-	-	-	-	-	0	2003-2021
unconservative_supercontig_11_6152	CGTGTAAGGGATGTTAACT	evm.TU.supercontig_8.304	15-cis-zeta-carotene isomerase	GO:0009507(chloroplast);GO:0016021(integral component of membrane);GO:0016120(carotene biosynthetic process);GO:0031969(chloroplast membrane);GO:0090471(9,15,9'-tri-cis-zeta-carotene isomerase activity)	ko00906(Carotenoid biosynthesis)	[S]Function unknown	Z-ISO	0	2302-2320
unconservative_supercontig_11_6152	CGTGTAAGGGATGTTAACT	C.papaya_newGene_13	-	GO:0006979(response to oxidative stress);GO:0009236(cobalamin biosynthetic process);GO:0009507(chloroplast);GO:0016852(sirohydrochlorin cobaltochelatase activity);GO:0019354(siroheme biosynthetic process);GO:0046872(metal ion binding);GO:0051266(sirohydrochlorin ferrochelatase activity);GO:0051539(4 iron, 4 sulfur cluster binding)	-	[H]Coenzyme transport and metabolism	SIRB	0	5337-5355
unconservative_supercontig_11_6152	CGTGTAAGGGATGTTAACT	C.papaya_newGene_2687	apocytochrome f precursor	GO:0009536(plastid)	ko00195(Photosynthesis)	[C]Energy production and conversion	petA	0	9691-9709
unconservative_supercontig_11_6152	CGTGTAAGGGATGTTAACT	evm.TU.supercontig_86.22	uncharacterized LOC102607982	GO:0003723(RNA binding);GO:0004525(ribonuclease III activity);GO:0005634(nucleus);GO:0005737(cytoplasm);GO:0016442(RISC complex);GO:0030422(production of siRNA involved in RNA interference)	ko00563(Glycosylphosphatidylinositol(GPI)-anchor biosynthesis)	[S]Function unknown	ASP1	1.5	4700-4718
unconservative_supercontig_11_6152	CGTGTAAGGGATGTTAACT	C.papaya_newGene_1328	-	-	-	-	-	2.5	575-593
unconservative_supercontig_11_6152	CGTGTAAGGGATGTTAACT	C.papaya_newGene_3492	-	-	-	-	-	2.5	2728-2746
unconservative_supercontig_11_6152	CGTGTAAGGGATGTTAACT	C.papaya_newGene_510	methionine S-methyltransferase-like	GO:0000719(photoreactive repair);GO:0003904(deoxyribodipyrimidine photo-lyase activity)	ko00450(Selenocompound metabolism)	[L]Replication, recombination and repair	TY3B-I	3	8964-8982
unconservative_supercontig_11_6152	CGTGTAAGGGATGTTAACT	C.papaya_newGene_1986	-	-	-	[S]Function unknown	ycf2	3	5446-5464
unconservative_supercontig_11_6152	CGTGTAAGGGATGTTAACT	C.papaya_newGene_2824	-	GO:0005634(nucleus);GO:0008284(positive regulation of cell proliferation);GO:0034243(regulation of transcription elongation from RNA polymerase II promoter)	-	[S]Function unknown	ycf2	3.5	3190-3208
unconservative_supercontig_11_6152	CGTGTAAGGGATGTTAACT	C.papaya_newGene_2092	uncharacterized LOC104808371	GO:0005739(mitochondrion)	ko00040(Pentose and glucuronate interconversions);ko00052(Galactose metabolism);ko00053(Ascorbate and aldarate metabolism);ko00520(Amino sugar and nucleotide sugar metabolism)	[S]Function unknown	-	3.5	12893-12911
unconservative_supercontig_11_6152	CGTGTAAGGGATGTTAACT	C.papaya_newGene_2507	-	GO:0003674(molecular_function);GO:0005739(mitochondrion);GO:0008150(biological_process)	-	[S]Function unknown	-	3.5	7063-7081
unconservative_supercontig_11_6152	CGTGTAAGGGATGTTAACT	evm.TU.supercontig_98.11	probable serine/threonine-protein kinase GCN2	-	ko04141(Protein processing in endoplasmic reticulum)	[L]Replication, recombination and repair	-	3.5	495-513
unconservative_supercontig_11_6152	CGTGTAAGGGATGTTAACT	evm.TU.supercontig_99.54	-	GO:0009507(chloroplast)	-	[S]Function unknown	-	4	1867-1885
unconservative_supercontig_11_6152	CGTGTAAGGGATGTTAACT	C.papaya_newGene_1775	-	-	-	-	-	4	1429-1447
unconservative_supercontig_11_6152	CGTGTAAGGGATGTTAACT	C.papaya_newGene_1562	-	-	-	-	-	4	5702-5720
unconservative_supercontig_11_6152	CGTGTAAGGGATGTTAACT	C.papaya_newGene_1459	-	GO:0016020(membrane);GO:0016709(oxidoreductase activity, acting on paired donors, with incorporation or reduction of molecular oxygen, NAD(P)H as one donor, and incorporation of one atom of oxygen);GO:0044550(secondary metabolite biosynthetic process)	-	[S]Function unknown	SKL2	4	2309-2327
unconservative_supercontig_11_6152	CGTGTAAGGGATGTTAACT	evm.TU.supercontig_8.243	G-type lectin S-receptor-like serine/threonine-protein kinase At1g11300	GO:0004674(protein serine/threonine kinase activity);GO:0005886(plasma membrane);GO:0006468(protein phosphorylation);GO:0006952(defense response);GO:0009506(plasmodesma)	ko00520(Amino sugar and nucleotide sugar metabolism)	[T]Signal transduction mechanisms	CRK35	4	531-549
unconservative_supercontig_11_6152	CGTGTAAGGGATGTTAACT	evm.TU.supercontig_8.245	G-type lectin S-receptor-like serine/threonine-protein kinase At1g11300	GO:0004674(protein serine/threonine kinase activity);GO:0005886(plasma membrane);GO:0006468(protein phosphorylation);GO:0006952(defense response);GO:0009506(plasmodesma)	ko00520(Amino sugar and nucleotide sugar metabolism)	[T]Signal transduction mechanisms	CRK5	4	1024-1042
unconservative_supercontig_11_6152	CGTGTAAGGGATGTTAACT	evm.TU.supercontig_84.63	-	GO:0005525(GTP binding);GO:0005739(mitochondrion);GO:0009507(chloroplast);GO:0009793(embryo development ending in seed dormancy)	-	[S]Function unknown	der	4	6956-6973
unconservative_supercontig_11_6152	CGTGTAAGGGATGTTAACT	C.papaya_newGene_501	methionine S-methyltransferase-like	-	ko00450(Selenocompound metabolism)	[L]Replication, recombination and repair	-	4	15675-15694
unconservative_supercontig_184_32954	CTTGGATTGAAGGGAGCTCCA	evm.TU.contig_38684	-	GO:0001046(core promoter sequence-specific DNA binding);GO:0001228(transcriptional activator activity, RNA polymerase II transcription regulatory region sequence-specific binding);GO:0005634(nucleus);GO:0006366(transcription from RNA polymerase II promoter)	-	[K]Transcription	UNE12	3.5	557-576
unconservative_supercontig_184_32954	CTTGGATTGAAGGGAGCTCCA	evm.TU.supercontig_11.47	-	GO:0000981(RNA polymerase II transcription factor activity, sequence-specific DNA binding);GO:0005634(nucleus);GO:0006357(regulation of transcription from RNA polymerase II promoter)	-	[I]Lipid transport and metabolism ;[L]Replication, recombination and repair	-	4	43-62
unconservative_supercontig_184_32954	CTTGGATTGAAGGGAGCTCCA	evm.TU.supercontig_33.151	myb domain protein 30	GO:0003677(DNA binding);GO:0003700(transcription factor activity, sequence-specific DNA binding);GO:0005634(nucleus);GO:0006355(regulation of transcription, DNA-templated);GO:0009723(response to ethylene);GO:0009740(gibberellic acid mediated signaling pathway);GO:0009751(response to salicylic acid);GO:0043068(positive regulation of programmed cell death);GO:0045893(positive regulation of transcri…	ko04626(Plant-pathogen interaction)	[K]Transcription	GAM1	3	2089-2109
unconservative_supercontig_184_32954	CTTGGATTGAAGGGAGCTCCA	evm.TU.supercontig_34.210	myb domain protein 30	GO:0003677(DNA binding);GO:0003700(transcription factor activity, sequence-specific DNA binding);GO:0005634(nucleus);GO:0006355(regulation of transcription, DNA-templated);GO:0009740(gibberellic acid mediated signaling pathway);GO:0009789(positive regulation of abscisic acid-activated signaling pathway);GO:0043068(positive regulation of programmed cell death);GO:0045893(positive regulation of tra…	ko04626(Plant-pathogen interaction)	[K]Transcription	GAM1	3	2957-2977
unconservative_supercontig_184_32954	CTTGGATTGAAGGGAGCTCCA	evm.TU.supercontig_37.96	hypothetical protein	GO:0003677(DNA binding);GO:0003700(transcription factor activity, sequence-specific DNA binding);GO:0005634(nucleus);GO:0006355(regulation of transcription, DNA-templated);GO:0048235(pollen sperm cell differentiation)	ko00190(Oxidative phosphorylation);ko00860(Porphyrin and chlorophyll metabolism)	[K]Transcription	MYB86	4	97-117
unconservative_supercontig_184_32954	CTTGGATTGAAGGGAGCTCCA	evm.TU.supercontig_39.49	-	GO:0000059(protein import into nucleus, docking);GO:0000060(protein import into nucleus, translocation);GO:0005737(cytoplasm);GO:0006607(NLS-bearing protein import into nucleus);GO:0006610(ribosomal protein import into nucleus);GO:0008139(nuclear localization sequence binding);GO:0008565(protein transporter activity);GO:0031965(nuclear membrane);GO:0034399(nuclear periphery)	-	[U]Intracellular trafficking, secretion, and vesicular transport	-	4	7265-7284
unconservative_supercontig_184_32954	CTTGGATTGAAGGGAGCTCCA	evm.TU.supercontig_7.22	-	-	-	[S]Function unknown	-	4	537-557
unconservative_supercontig_184_32954	CTTGGATTGAAGGGAGCTCCA	evm.TU.supercontig_83.4	-	GO:0003993(acid phosphatase activity);GO:0004722(protein serine/threonine phosphatase activity);GO:0005576(extracellular region);GO:0009845(seed germination);GO:0009846(pollen germination);GO:0046872(metal ion binding)	-	[S]Function unknown	PAP15	3	1927-1946
unconservative_supercontig_184_32954	CTTGGATTGAAGGGAGCTCCA	evm.TU.supercontig_86.26	-	GO:0001664(G-protein coupled receptor binding);GO:0005737(cytoplasm);GO:0008047(enzyme activator activity)	-	[O]Posttranslational modification, protein turnover, chaperones	CYCB1-5	4	3031-3051
unconservative_supercontig_184_32954	CTTGGATTGAAGGGAGCTCCA	C.papaya_newGene_91	-	GO:0000148(1,3-beta-D-glucan synthase complex);GO:0003843(1,3-beta-D-glucan synthase activity);GO:0005886(plasma membrane)	-	[S]Function unknown	CALS3	4	3023-3042
unconservative_supercontig_99_25503	TCTCTCCGATCTTGTGGAACAGAC	evm.TU.supercontig_109.17	uncharacterized LOC103406190	GO:0004596(peptide alpha-N-acetyltransferase activity);GO:0005737(cytoplasm);GO:0017196(N-terminal peptidyl-methionine acetylation)	ko03010(Ribosome)	[S]Function unknown	-	3.5	3578-3601
unconservative_supercontig_99_25503	TCTCTCCGATCTTGTGGAACAGAC	evm.TU.supercontig_29.134	uncharacterized LOC104808371	GO:0003723(RNA binding);GO:0004525(ribonuclease III activity);GO:0005634(nucleus);GO:0005737(cytoplasm);GO:0016442(RISC complex);GO:0030422(production of siRNA involved in RNA interference)	ko00040(Pentose and glucuronate interconversions);ko00052(Galactose metabolism);ko00053(Ascorbate and aldarate metabolism);ko00520(Amino sugar and nucleotide sugar metabolism)	[L]Replication, recombination and repair	-	3	32683-32706
unconservative_supercontig_99_25503	TCTCTCCGATCTTGTGGAACAGAC	evm.TU.supercontig_76.40	uncharacterized LOC103406190	GO:0005739(mitochondrion)	ko03010(Ribosome)	[L]Replication, recombination and repair	GIP	4	4058-4081
unconservative_supercontig_99_25503	TCTCTCCGATCTTGTGGAACAGAC	C.papaya_newGene_2092	uncharacterized LOC104808371	GO:0005739(mitochondrion)	ko00040(Pentose and glucuronate interconversions);ko00052(Galactose metabolism);ko00053(Ascorbate and aldarate metabolism);ko00520(Amino sugar and nucleotide sugar metabolism)	[S]Function unknown	-	4	14874-14897
unconservative_supercontig_188_33152	TGGTGTCTCTGATAACTTTCA	evm.TU.supercontig_14.254	-	GO:0003674(molecular_function);GO:0005634(nucleus);GO:0008150(biological_process);GO:0016020(membrane)	-	[T]Signal transduction mechanisms	-	4	6458-6478
unconservative_supercontig_188_33152	TGGTGTCTCTGATAACTTTCA	evm.TU.supercontig_25.118	-	GO:0005634(nucleus);GO:0009739(response to gibberellin);GO:0030912(response to deep water)	-	[K]Transcription	GRF1	4	264-285
unconservative_supercontig_188_33152	TGGTGTCTCTGATAACTTTCA	evm.TU.supercontig_39.57	-	GO:0003674(molecular_function);GO:0005634(nucleus);GO:0008150(biological_process)	-	[S]Function unknown	-	3.5	820-839
unconservative_supercontig_188_33152	TGGTGTCTCTGATAACTTTCA	evm.TU.supercontig_65.36	Alpha-L-fucosidase 1	GO:0005773(vacuole)	ko00511(Other glycan degradation)	[G]Carbohydrate transport and metabolism	Os04g0560400	4	2094-2114
unconservative_supercontig_188_33152	TGGTGTCTCTGATAACTTTCA	evm.TU.supercontig_92.43	NB-ARC domain disease resistance protein	GO:0005515(protein binding);GO:0005524(ATP binding);GO:0005576(extracellular region);GO:0006952(defense response);GO:0043531(ADP binding)	ko03040(Spliceosome)	[S]Function unknown	RGA3	4	462-481
unconservative_supercontig_188_33152	TGGTGTCTCTGATAACTTTCA	evm.TU.supercontig_83.52	probable bifunctional methylthioribulose-1-phosphate dehydratase/enolase-phosphatase E1 2	GO:0000287(magnesium ion binding);GO:0005737(cytoplasm);GO:0005829(cytosol);GO:0008270(zinc ion binding);GO:0009507(chloroplast);GO:0009570(chloroplast stroma);GO:0016787(hydrolase activity);GO:0019284(L-methionine biosynthetic process from S-adenosylmethionine);GO:0019509(L-methionine biosynthetic process from methylthioadenosine);GO:0043715(2,3-diketo-5-methylthiopentyl-1-phosphate enolase acti…	ko00270(Cysteine and methionine metabolism)	[G]Carbohydrate transport and metabolism ;[C]Energy production and conversion	VIT_12s0028g03470	4	3516-3535
unconservative_supercontig_1_852	AGGTGCAGGTGTAGGTGCAGA	gevm.TU.contig_31684.1	-	-	-	-	-	3.5	52-72
unconservative_supercontig_1_852	AGGTGCAGGTGTAGGTGCAGA	gevm.TU.contig_30481.2	kinesin-like protein	GO:0003777(microtubule motor activity);GO:0005524(ATP binding);GO:0005634(nucleus);GO:0005874(microtubule);GO:0008017(microtubule binding)	ko04144(Endocytosis)	[Z]Cytoskeleton	KIN5B	4	2486-2505
unconservative_supercontig_1_852	AGGTGCAGGTGTAGGTGCAGA	evm.TU.supercontig_166.37	probable 3-hydroxyisobutyrate dehydrogenase	GO:0004616(phosphogluconate dehydrogenase (decarboxylating) activity);GO:0005739(mitochondrion);GO:0006574(valine catabolic process);GO:0008442(3-hydroxyisobutyrate dehydrogenase activity);GO:0051287(NAD binding);GO:0055114(oxidation-reduction process)	ko00280(Valine, leucine and isoleucine degradation)	[I]Lipid transport and metabolism	At4g20930	2.5	7157-7176
unconservative_supercontig_1_852	AGGTGCAGGTGTAGGTGCAGA	evm.TU.supercontig_14.162	biotin carboxyl carrier protein of acetyl-CoA carboxylase 2	GO:0003989(acetyl-CoA carboxylase activity);GO:0006633(fatty acid biosynthetic process);GO:0009317(acetyl-CoA carboxylase complex);GO:0009374(biotin binding);GO:0009507(chloroplast);GO:0009570(chloroplast stroma);GO:0009941(chloroplast envelope)	ko01200(Carbon metabolism);ko01212(Fatty acid metabolism);ko00620(Pyruvate metabolism);ko00640(Propanoate metabolism);ko00061(Fatty acid biosynthesis);ko00253(Tetracycline biosynthesis)	[I]Lipid transport and metabolism	BCCP1	3.5	2178-2198
unconservative_supercontig_1_852	AGGTGCAGGTGTAGGTGCAGA	evm.TU.supercontig_21.68	pentatricopeptide repeat-containing protein At2g04860	GO:0003674(molecular_function);GO:0005739(mitochondrion);GO:0008150(biological_process);GO:0009507(chloroplast)	ko00500(Starch and sucrose metabolism)	[S]Function unknown	PCMP-A3	4	24-45
unconservative_supercontig_1_852	AGGTGCAGGTGTAGGTGCAGA	evm.TU.supercontig_2979.1	-	-	-	-	-	2	55-75
unconservative_supercontig_1_852	AGGTGCAGGTGTAGGTGCAGA	evm.TU.supercontig_356.1	-	GO:0005737(cytoplasm);GO:0030001(metal ion transport);GO:0046914(transition metal ion binding);GO:0046916(cellular transition metal ion homeostasis)	-	[S]Function unknown	HIPP39	3.5	2144-2164
unconservative_supercontig_1_852	AGGTGCAGGTGTAGGTGCAGA	evm.TU.supercontig_50.150	60S ribosomal protein L19-3	GO:0003735(structural constituent of ribosome);GO:0006412(translation);GO:0022625(cytosolic large ribosomal subunit)	ko03010(Ribosome)	[J]Translation, ribosomal structure and biogenesis	RPL19A	4	691-711
unconservative_supercontig_1_574	GAGTGTATCTGTGATCTTTTGTGT	evm.TU.supercontig_117.92	-	-	-	-	-	3	1226-1249
unconservative_supercontig_1_574	GAGTGTATCTGTGATCTTTTGTGT	evm.TU.supercontig_117.91	Bacterial sec-independent translocation protein mttA/Hcf106	GO:0009535(chloroplast thylakoid membrane);GO:0009977(proton motive force dependent protein transmembrane transporter activity);GO:0031361(integral component of thylakoid membrane);GO:0033281(TAT protein transport complex);GO:0043953(protein transport by the Tat complex);GO:0045038(protein import into chloroplast thylakoid membrane)	ko03060(Protein export)	[U]Intracellular trafficking, secretion, and vesicular transport	TATA	3	4615-4638
unconservative_supercontig_1_574	GAGTGTATCTGTGATCTTTTGTGT	evm.TU.supercontig_64.8	-	GO:0000923(equatorial microtubule organizing center);GO:0005200(structural constituent of cytoskeleton);GO:0005813(centrosome);GO:0005816(spindle pole body);GO:0007126(meiotic nuclear division);GO:0008274(gamma-tubulin ring complex);GO:0031122(cytoplasmic microtubule organization);GO:0043015(gamma-tubulin binding);GO:0051011(microtubule minus-end binding);GO:0051298(centrosome duplication);GO:005…	-	[S]Function unknown	-	2.5	7845-7868
unconservative_supercontig_27_11608	CATTAAATATTGTAAATTTGG	evm.TU.supercontig_1.407	glucan endo-1	GO:0004553(hydrolase activity, hydrolyzing O-glycosyl compounds);GO:0005576(extracellular region);GO:0005618(cell wall);GO:0005975(carbohydrate metabolic process);GO:0009506(plasmodesma)	ko00500(Starch and sucrose metabolism)	[G]Carbohydrate transport and metabolism	GLC1	3	1564-1584
unconservative_supercontig_27_11608	CATTAAATATTGTAAATTTGG	evm.TU.contig_32589	-	GO:0046658(anchored component of plasma membrane)	-	[S]Function unknown	-	3.5	2413-2433
unconservative_supercontig_27_11608	CATTAAATATTGTAAATTTGG	gevm.TU.contig_26718.2	inositol oxygenase 1-like	GO:0005506(iron ion binding);GO:0005737(cytoplasm);GO:0006949(syncytium formation);GO:0019310(inositol catabolic process);GO:0019853(L-ascorbic acid biosynthetic process);GO:0050113(inositol oxygenase activity);GO:0055114(oxidation-reduction process)	ko00053(Ascorbate and aldarate metabolism);ko00562(Inositol phosphate metabolism)	[S]Function unknown	MIOX2	3.5	1403-1422
unconservative_supercontig_27_11608	CATTAAATATTGTAAATTTGG	evm.TU.supercontig_150.33	squalene synthase-like	GO:0004310(farnesyl-diphosphate farnesyltransferase activity);GO:0005783(endoplasmic reticulum);GO:0005789(endoplasmic reticulum membrane);GO:0005886(plasma membrane);GO:0008299(isoprenoid biosynthetic process);GO:0016021(integral component of membrane);GO:0016126(sterol biosynthetic process);GO:0016491(oxidoreductase activity);GO:0051996(squalene synthase activity);GO:0055114(oxidation-reduction…	ko00100(Steroid biosynthesis);ko00909(Sesquiterpenoid and triterpenoid biosynthesis)	[I]Lipid transport and metabolism	-	4	5247-5268
unconservative_supercontig_27_11608	CATTAAATATTGTAAATTTGG	evm.TU.supercontig_2.194	Nucleoporin 155	GO:0000972(transcription-dependent tethering of RNA polymerase II gene DNA at nuclear periphery);GO:0006405(RNA export from nucleus);GO:0006606(protein import into nucleus);GO:0017056(structural constituent of nuclear pore);GO:0036228(protein targeting to nuclear inner membrane);GO:0044611(nuclear pore inner ring)	ko03013(RNA transport)	[U]Intracellular trafficking, secretion, and vesicular transport	NUP155	1	4119-4139
unconservative_supercontig_27_11608	CATTAAATATTGTAAATTTGG	evm.TU.supercontig_26.165	-	GO:0003674(molecular_function);GO:0005739(mitochondrion);GO:0008150(biological_process)	-	[S]Function unknown	At5g43822	3.5	699-719
unconservative_supercontig_27_11608	CATTAAATATTGTAAATTTGG	evm.TU.supercontig_4.191	DNA damage-binding protein 1-like	-	ko04120(Ubiquitin mediated proteolysis);ko03420(Nucleotide excision repair)	[L]Replication, recombination and repair	-	3	357-377
unconservative_supercontig_27_11608	CATTAAATATTGTAAATTTGG	evm.TU.supercontig_334.5	26S protease regulatory subunit 8 homolog A	GO:0008540(proteasome regulatory particle, base subcomplex);GO:0017025(TBP-class protein binding);GO:0030433(ER-associated ubiquitin-dependent protein catabolic process);GO:0031595(nuclear proteasome complex);GO:0031597(cytosolic proteasome complex);GO:0036402(proteasome-activating ATPase activity);GO:0045899(positive regulation of RNA polymerase II transcriptional preinitiation complex assembly)	ko03050(Proteasome)	[O]Posttranslational modification, protein turnover, chaperones	RPT6A	3	661-682
unconservative_supercontig_27_11608	CATTAAATATTGTAAATTTGG	evm.TU.supercontig_49.23	-	GO:0004674(protein serine/threonine kinase activity);GO:0005622(intracellular);GO:0018105(peptidyl-serine phosphorylation);GO:0035556(intracellular signal transduction)	-	[T]Signal transduction mechanisms	CBK1	3.5	1943-1963
unconservative_supercontig_27_11608	CATTAAATATTGTAAATTTGG	evm.TU.supercontig_444.3	beta-glucosidase 27-like	GO:0008422(beta-glucosidase activity);GO:1901657(glycosyl compound metabolic process)	ko00500(Starch and sucrose metabolism);ko00460(Cyanoamino acid metabolism);ko00940(Phenylpropanoid biosynthesis)	[G]Carbohydrate transport and metabolism	BGLU10	3.5	1290-1310
unconservative_supercontig_27_11608	CATTAAATATTGTAAATTTGG	evm.TU.supercontig_3.424	eukaryotic peptide chain release factor GTP-binding subunit ERF3A	GO:0002184(cytoplasmic translational termination);GO:0003747(translation release factor activity);GO:0003924(GTPase activity);GO:0018444(translation release factor complex)	ko03015(mRNA surveillance pathway)	[J]Translation, ribosomal structure and biogenesis	GSPT1	4	3671-3691
unconservative_supercontig_27_11608	CATTAAATATTGTAAATTTGG	evm.TU.supercontig_49.2	hypothetical protein	GO:0003674(molecular_function);GO:0005634(nucleus);GO:0005777(peroxisome);GO:0008150(biological_process)	ko00900(Terpenoid backbone biosynthesis);ko00909(Sesquiterpenoid and triterpenoid biosynthesis)	[S]Function unknown	-	4	3827-3848
unconservative_supercontig_27_11608	CATTAAATATTGTAAATTTGG	evm.TU.supercontig_36.89	NADH dehydrogenase subunit 2	GO:0004222(metalloendopeptidase activity);GO:0008270(zinc ion binding);GO:0016485(protein processing)	ko00190(Oxidative phosphorylation)	[O]Posttranslational modification, protein turnover, chaperones	SPP	4	10946-10965
unconservative_supercontig_27_11608	CATTAAATATTGTAAATTTGG	evm.TU.supercontig_64.31	-	GO:0000151(ubiquitin ligase complex);GO:0000209(protein polyubiquitination);GO:0005737(cytoplasm);GO:0031624(ubiquitin conjugating enzyme binding);GO:0032436(positive regulation of proteasomal ubiquitin-dependent protein catabolic process);GO:0042787(protein ubiquitination involved in ubiquitin-dependent protein catabolic process);GO:0061630(ubiquitin protein ligase activity)	-	[O]Posttranslational modification, protein turnover, chaperones	ARI7	3	128-148
unconservative_supercontig_27_11608	CATTAAATATTGTAAATTTGG	evm.TU.supercontig_64.30	-	GO:0000151(ubiquitin ligase complex);GO:0000209(protein polyubiquitination);GO:0005737(cytoplasm);GO:0031624(ubiquitin conjugating enzyme binding);GO:0032436(positive regulation of proteasomal ubiquitin-dependent protein catabolic process);GO:0042787(protein ubiquitination involved in ubiquitin-dependent protein catabolic process);GO:0061630(ubiquitin protein ligase activity)	-	[O]Posttranslational modification, protein turnover, chaperones	ARI8	3	128-148
unconservative_supercontig_27_11608	CATTAAATATTGTAAATTTGG	evm.TU.supercontig_6.320	-	GO:0004518(nuclease activity);GO:0005634(nucleus)	-	[S]Function unknown	-	3	1222-1243
unconservative_supercontig_27_11608	CATTAAATATTGTAAATTTGG	evm.TU.supercontig_72.6	uncharacterized LOC104808371	GO:0003723(RNA binding);GO:0004525(ribonuclease III activity);GO:0005634(nucleus);GO:0005737(cytoplasm);GO:0016442(RISC complex);GO:0030422(production of siRNA involved in RNA interference)	ko00040(Pentose and glucuronate interconversions);ko00052(Galactose metabolism);ko00053(Ascorbate and aldarate metabolism);ko00520(Amino sugar and nucleotide sugar metabolism)	[L]Replication, recombination and repair	AtMg00810	3.5	14966-14986
unconservative_supercontig_27_11608	CATTAAATATTGTAAATTTGG	evm.TU.supercontig_76.2	SNF2 domain-containing protein CLASSY 3-like	GO:0003677(DNA binding);GO:0004386(helicase activity);GO:0005524(ATP binding);GO:0005634(nucleus)	ko03440(Homologous recombination)	[L]Replication, recombination and repair	CLSY3	4	3672-3693
unconservative_supercontig_27_11608	CATTAAATATTGTAAATTTGG	C.papaya_newGene_1815	-	-	-	-	-	2	2266-2286
unconservative_supercontig_27_11608	CATTAAATATTGTAAATTTGG	C.papaya_newGene_3330	-	GO:0003700(transcription factor activity, sequence-specific DNA binding);GO:0005634(nucleus);GO:0005677(chromatin silencing complex);GO:0006349(regulation of gene expression by genetic imprinting);GO:0006351(transcription, DNA-templated);GO:0006355(regulation of transcription, DNA-templated);GO:0009409(response to cold);GO:0010048(vernalization response);GO:0046872(metal ion binding)	-	[S]Function unknown	VRN2	4	14309-14329
unconservative_supercontig_87_23919	AGGTATTGGCGTGGCTCAATT	evm.TU.supercontig_14.207	-	GO:0003712(transcription cofactor activity);GO:0005634(nucleus);GO:0006351(transcription, DNA-templated);GO:0006355(regulation of transcription, DNA-templated);GO:0009751(response to salicylic acid);GO:0016592(mediator complex)	-	[S]Function unknown	MED15A	4	8590-8609
unconservative_supercontig_87_23919	AGGTATTGGCGTGGCTCAATT	evm.TU.supercontig_20.22	-	GO:0000166(nucleotide binding);GO:0005634(nucleus);GO:0008380(RNA splicing);GO:0080008(Cul4-RING E3 ubiquitin ligase complex)	-	[S]Function unknown	SMU1	3.5	10259-10278
unconservative_supercontig_87_23919	AGGTATTGGCGTGGCTCAATT	evm.TU.supercontig_87.87	-	-	-	-	-	0	77-97
unconservative_supercontig_87_23919	AGGTATTGGCGTGGCTCAATT	evm.TU.supercontig_87.90	L-ascorbate oxidase homolog	GO:0005507(copper ion binding);GO:0009505(plant-type cell wall);GO:0009506(plasmodesma);GO:0016722(oxidoreductase activity, oxidizing metal ions)	ko00053(Ascorbate and aldarate metabolism)	[Q]Secondary metabolites biosynthesis, transport and catabolism	SKS2	3.5	2553-2572
unconservative_supercontig_87_23919	AGGTATTGGCGTGGCTCAATT	evm.TU.supercontig_83.27	AT3g52840/F8J2_10	GO:0004565(beta-galactosidase activity);GO:0005618(cell wall);GO:0005773(vacuole)	ko00052(Galactose metabolism);ko00600(Sphingolipid metabolism);ko00531(Glycosaminoglycan degradation);ko00604(Glycosphingolipid biosynthesis - ganglio series);ko00511(Other glycan degradation)	[G]Carbohydrate transport and metabolism	BGAL9	4	5562-5581
unconservative_supercontig_184_32956	TTTGGAGTGAAGGGAGCTCC	gevm.TU.contig_33136.1	-	-	-	-	-	4	685-703
unconservative_supercontig_184_32956	TTTGGAGTGAAGGGAGCTCC	evm.TU.supercontig_167.7	Signal recognition particle	GO:0003729(mRNA binding);GO:0003924(GTPase activity);GO:0005525(GTP binding);GO:0005737(cytoplasm);GO:0005786(signal recognition particle, endoplasmic reticulum targeting);GO:0005829(cytosol);GO:0006614(SRP-dependent cotranslational protein targeting to membrane);GO:0006617(SRP-dependent cotranslational protein targeting to membrane, signal sequence recognition);GO:0008312(7S RNA binding);GO:0048…	ko03060(Protein export)	[U]Intracellular trafficking, secretion, and vesicular transport	-	3.5	1042-1062
unconservative_supercontig_184_32956	TTTGGAGTGAAGGGAGCTCC	evm.TU.supercontig_17.34	endoplasmic reticulum oxidoreductin-2-like	GO:0000166(nucleotide binding);GO:0005515(protein binding);GO:0005730(nucleolus);GO:0005737(cytoplasm);GO:0005834(heterotrimeric G-protein complex);GO:0080008(Cul4-RING E3 ubiquitin ligase complex)	ko04141(Protein processing in endoplasmic reticulum)	[S]Function unknown	-	4	150-169
unconservative_supercontig_184_32956	TTTGGAGTGAAGGGAGCTCC	evm.TU.supercontig_27.98	-	GO:0005739(mitochondrion);GO:0008150(biological_process);GO:0016757(transferase activity, transferring glycosyl groups)	-	[S]Function unknown	-	4	5032-5051
unconservative_supercontig_184_32956	TTTGGAGTGAAGGGAGCTCC	evm.TU.supercontig_25.105	-	GO:0003924(GTPase activity);GO:0005525(GTP binding);GO:0005737(cytoplasm);GO:0016023(cytoplasmic, membrane-bounded vesicle);GO:0019003(GDP binding);GO:0070300(phosphatidic acid binding)	-	[S]Function unknown	DRG1	4	5024-5042
unconservative_supercontig_184_32956	TTTGGAGTGAAGGGAGCTCC	evm.TU.supercontig_33.151	myb domain protein 30	GO:0003677(DNA binding);GO:0003700(transcription factor activity, sequence-specific DNA binding);GO:0005634(nucleus);GO:0006355(regulation of transcription, DNA-templated);GO:0009723(response to ethylene);GO:0009740(gibberellic acid mediated signaling pathway);GO:0009751(response to salicylic acid);GO:0043068(positive regulation of programmed cell death);GO:0045893(positive regulation of transcri…	ko04626(Plant-pathogen interaction)	[K]Transcription	GAM1	1	2090-2109
unconservative_supercontig_184_32956	TTTGGAGTGAAGGGAGCTCC	evm.TU.supercontig_34.210	myb domain protein 30	GO:0003677(DNA binding);GO:0003700(transcription factor activity, sequence-specific DNA binding);GO:0005634(nucleus);GO:0006355(regulation of transcription, DNA-templated);GO:0009740(gibberellic acid mediated signaling pathway);GO:0009789(positive regulation of abscisic acid-activated signaling pathway);GO:0043068(positive regulation of programmed cell death);GO:0045893(positive regulation of tra…	ko04626(Plant-pathogen interaction)	[K]Transcription	GAM1	1	2958-2977
unconservative_supercontig_184_32956	TTTGGAGTGAAGGGAGCTCC	evm.TU.supercontig_351.5	60S ribosomal protein L17-2-like	GO:0003735(structural constituent of ribosome);GO:0005730(nucleolus);GO:0005737(cytoplasm);GO:0005773(vacuole);GO:0005794(Golgi apparatus);GO:0005829(cytosol);GO:0005840(ribosome);GO:0006412(translation);GO:0009506(plasmodesma);GO:0015934(large ribosomal subunit);GO:0016020(membrane);GO:0022625(cytosolic large ribosomal subunit);GO:0022626(cytosolic ribosome)	ko03010(Ribosome)	[J]Translation, ribosomal structure and biogenesis	RPL17	3.5	2894-2913
unconservative_supercontig_184_32956	TTTGGAGTGAAGGGAGCTCC	evm.TU.supercontig_32.19	protein HEADING DATE 3A-like	GO:0005634(nucleus);GO:0005737(cytoplasm);GO:0008429(phosphatidylethanolamine binding);GO:0009910(negative regulation of flower development);GO:0010228(vegetative to reproductive phase transition of meristem)	ko04712(Circadian rhythm - plant)	[S]Function unknown	CET2	4	46-65
unconservative_supercontig_184_32956	TTTGGAGTGAAGGGAGCTCC	evm.TU.supercontig_79.41	-	GO:0003674(molecular_function);GO:0005768(endosome);GO:0005794(Golgi apparatus);GO:0005802(trans-Golgi network);GO:0005829(cytosol);GO:0008150(biological_process);GO:0016021(integral component of membrane)	-	[S]Function unknown	-	3.5	1525-1545
unconservative_supercontig_184_32956	TTTGGAGTGAAGGGAGCTCC	evm.TU.supercontig_62.64	-	GO:0003674(molecular_function);GO:0005576(extracellular region);GO:0008150(biological_process)	-	[S]Function unknown	-	4	920-939
unconservative_supercontig_184_32956	TTTGGAGTGAAGGGAGCTCC	evm.TU.supercontig_9.161	auxin response factor 23-like	GO:0003677(DNA binding);GO:0003700(transcription factor activity, sequence-specific DNA binding);GO:0005515(protein binding);GO:0005634(nucleus);GO:0006351(transcription, DNA-templated);GO:0006355(regulation of transcription, DNA-templated);GO:0008285(negative regulation of cell proliferation);GO:0009734(auxin-activated signaling pathway);GO:0009737(response to abscisic acid);GO:0009911(positive …	ko04075(Plant hormone signal transduction)	[S]Function unknown	ARF23	3.5	4005-4024
unconservative_supercontig_184_32956	TTTGGAGTGAAGGGAGCTCC	evm.TU.supercontig_87.85	hypothetical protein	GO:0003677(DNA binding);GO:0003700(transcription factor activity, sequence-specific DNA binding);GO:0005634(nucleus);GO:0006355(regulation of transcription, DNA-templated);GO:0009555(pollen development);GO:0009740(gibberellic acid mediated signaling pathway);GO:0009789(positive regulation of abscisic acid-activated signaling pathway);GO:0043068(positive regulation of programmed cell death);GO:004…	ko00190(Oxidative phosphorylation);ko00860(Porphyrin and chlorophyll metabolism)	[K]Transcription	GAM1	4	1194-1213
unconservative_supercontig_16_7979	GCTGACCGGGCCTGCTGACGTGGC	evm.TU.supercontig_106.24	-	GO:0005634(nucleus);GO:0006281(DNA repair);GO:0016301(kinase activity)	-	[B]Chromatin structure and dynamics ;[D]Cell cycle control, cell division, chromosome partitioning ;[L]Replication, recombination and repair ;[T]Signal transduction mechanisms ;[U]Intracellular trafficking, secretion, and vesicular transport	TOR	2	4154-4176
unconservative_supercontig_16_7979	GCTGACCGGGCCTGCTGACGTGGC	evm.TU.supercontig_10.74	methylmalonate-semialdehyde dehydrogenase [acylating]	GO:0004029(aldehyde dehydrogenase (NAD) activity);GO:0004491(methylmalonate-semialdehyde dehydrogenase (acylating) activity);GO:0018478(malonate-semialdehyde dehydrogenase (acetylating) activity)	ko01200(Carbon metabolism);ko00640(Propanoate metabolism);ko00562(Inositol phosphate metabolism);ko00280(Valine, leucine and isoleucine degradation);ko00410(beta-Alanine metabolism)	[I]Lipid transport and metabolism	ALDH6B2	3	25188-25210
unconservative_supercontig_16_7979	GCTGACCGGGCCTGCTGACGTGGC	evm.TU.supercontig_20.14	-	-	-	-	-	0	201-224
unconservative_supercontig_16_7979	GCTGACCGGGCCTGCTGACGTGGC	evm.TU.supercontig_191.9	uncharacterized LOC104808371	GO:0003924(GTPase activity);GO:0005525(GTP binding);GO:0005634(nucleus);GO:0005737(cytoplasm);GO:0007264(small GTPase mediated signal transduction);GO:0009640(photomorphogenesis);GO:0015031(protein transport);GO:0032922(circadian regulation of gene expression)	ko00040(Pentose and glucuronate interconversions);ko00052(Galactose metabolism);ko00053(Ascorbate and aldarate metabolism);ko00520(Amino sugar and nucleotide sugar metabolism)	[S]Function unknown	At5g64813	1	19660-19683
unconservative_supercontig_16_7979	GCTGACCGGGCCTGCTGACGTGGC	evm.TU.supercontig_21.198	-	-	-	[S]Function unknown	-	4	1640-1662
unconservative_supercontig_16_7979	GCTGACCGGGCCTGCTGACGTGGC	evm.TU.supercontig_33.55	hypothetical protein	GO:0016020(membrane);GO:0016709(oxidoreductase activity, acting on paired donors, with incorporation or reduction of molecular oxygen, NAD(P)H as one donor, and incorporation of one atom of oxygen);GO:0044550(secondary metabolite biosynthetic process)	ko00903(Limonene and pinene degradation);ko00945(Stilbenoid, diarylheptanoid and gingerol biosynthesis)	[Q]Secondary metabolites biosynthesis, transport and catabolism	CYP71B36	0	4690-4713
unconservative_supercontig_16_7979	GCTGACCGGGCCTGCTGACGTGGC	evm.TU.supercontig_32.122	3-hydroxyisobutyryl-CoA hydrolase	GO:0004033(aldo-keto reductase (NADP) activity);GO:0009505(plant-type cell wall);GO:0009507(chloroplast);GO:0009570(chloroplast stroma);GO:0009941(chloroplast envelope)	ko01200(Carbon metabolism);ko00640(Propanoate metabolism);ko00280(Valine, leucine and isoleucine degradation);ko00410(beta-Alanine metabolism)	[L]Replication, recombination and repair	-	3.5	9870-9892
unconservative_supercontig_16_7979	GCTGACCGGGCCTGCTGACGTGGC	C.papaya_newGene_3435	macrophage migration inhibitory factor homolog	GO:0003674(molecular_function);GO:0006954(inflammatory response);GO:0009507(chloroplast);GO:0051707(response to other organism)	ko00350(Tyrosine metabolism);ko00360(Phenylalanine metabolism)	[S]Function unknown	-	0	1474-1497
unconservative_supercontig_16_7979	GCTGACCGGGCCTGCTGACGTGGC	C.papaya_newGene_2764	-	-	-	-	-	2	4686-4709
unconservative_supercontig_16_7979	GCTGACCGGGCCTGCTGACGTGGC	C.papaya_newGene_3087	uncharacterized LOC104602841	GO:0000166(nucleotide binding);GO:0000943(retrotransposon nucleocapsid);GO:0003676(nucleic acid binding);GO:0003677(DNA binding);GO:0003723(RNA binding);GO:0003824(catalytic activity);GO:0003887(DNA-directed DNA polymerase activity);GO:0003964(RNA-directed DNA polymerase activity);GO:0004190(aspartic-type endopeptidase activity);GO:0004518(nuclease activity);GO:0004519(endonuclease activity);GO:0…	ko04070(Phosphatidylinositol signaling system)	[L]Replication, recombination and repair	TY3B-G	3	50180-50202
unconservative_supercontig_16_7979	GCTGACCGGGCCTGCTGACGTGGC	evm.TU.supercontig_89.14	-	-	-	-	-	4	920-942
unconservative_supercontig_16_7979	GCTGACCGGGCCTGCTGACGTGGC	C.papaya_newGene_2359	-	-	-	-	-	4	2626-2648
unconservative_supercontig_21_9914	TAAGATCTGTCCACCCCCTAC	evm.TU.supercontig_148.10	map3k delta-1 protein kinase	GO:0004712(protein serine/threonine/tyrosine kinase activity);GO:0004713(protein tyrosine kinase activity);GO:0005524(ATP binding);GO:0005886(plasma membrane);GO:0006468(protein phosphorylation);GO:0016301(kinase activity)	ko04075(Plant hormone signal transduction)	[T]Signal transduction mechanisms	HT1	3	8406-8426
cpa-miR408	CTGCACTGCCTCTTCCCTGGC	evm.TU.supercontig_2.357	hypothetical protein	GO:0005507(copper ion binding);GO:0016722(oxidoreductase activity, oxidizing metal ions)	ko00053(Ascorbate and aldarate metabolism)	[Q]Secondary metabolites biosynthesis, transport and catabolism	LAC3	4	258-278
cpa-miR408	CTGCACTGCCTCTTCCCTGGC	evm.TU.supercontig_2820.1	-	GO:0003674(molecular_function);GO:0005634(nucleus);GO:0016567(protein ubiquitination)	-	[S]Function unknown	SKIP27	4	177-197
cpa-miR408	CTGCACTGCCTCTTCCCTGGC	evm.TU.supercontig_26.19	-	GO:0004252(serine-type endopeptidase activity);GO:0005730(nucleolus);GO:0005739(mitochondrion);GO:0006508(proteolysis);GO:0008236(serine-type peptidase activity);GO:0009507(chloroplast)	-	[O]Posttranslational modification, protein turnover, chaperones	DEGP9	4	443-464
cpa-miR408	CTGCACTGCCTCTTCCCTGGC	C.papaya_newGene_36	-	GO:0005887(integral component of plasma membrane);GO:0043231(intracellular membrane-bounded organelle);GO:0043682(copper-transporting ATPase activity)	-	[P]Inorganic ion transport and metabolism	PAA2	4	2611-2632
unconservative_supercontig_69_20780	TTCTCTGACTTGCATTATCTTATC	evm.TU.supercontig_69.19	RNA-binding protein 25-like	GO:0000166(nucleotide binding);GO:0003676(nucleic acid binding);GO:0005886(plasma membrane);GO:0006397(mRNA processing)	ko03040(Spliceosome)	[S]Function unknown	-	4	3406-3429
unconservative_supercontig_82_23158	GTAAGTGTGGATTCTGCCTTGAGC	evm.TU.supercontig_17.166	Trehalose-6-phosphate synthase isoform 1	GO:0003825(alpha,alpha-trehalose-phosphate synthase (UDP-forming) activity);GO:0005576(extracellular region);GO:0005618(cell wall);GO:0005737(cytoplasm);GO:0005773(vacuole);GO:0005991(trehalose metabolic process);GO:0005992(trehalose biosynthetic process);GO:0009793(embryo development ending in seed dormancy);GO:0009832(plant-type cell wall biogenesis);GO:0010182(sugar mediated signaling pathway)…	ko00500(Starch and sucrose metabolism)	[L]Replication, recombination and repair	TPS1	0	8727-8750
unconservative_supercontig_82_23158	GTAAGTGTGGATTCTGCCTTGAGC	evm.TU.supercontig_16.4	probable phosphomevalonate kinase	GO:0004631(phosphomevalonate kinase activity);GO:0005524(ATP binding);GO:0005737(cytoplasm);GO:0005777(peroxisome);GO:0016126(sterol biosynthetic process);GO:0016310(phosphorylation);GO:0019287(isopentenyl diphosphate biosynthetic process, mevalonate pathway)	ko00900(Terpenoid backbone biosynthesis)	[I]Lipid transport and metabolism	PMK	2	10455-10478
unconservative_supercontig_82_23158	GTAAGTGTGGATTCTGCCTTGAGC	evm.TU.supercontig_123.22	protein PELOTA	GO:0003747(translation release factor activity);GO:0004519(endonuclease activity);GO:0005634(nucleus);GO:0005737(cytoplasm);GO:0006415(translational termination);GO:0007126(meiotic nuclear division);GO:0046872(metal ion binding);GO:0070481(nuclear-transcribed mRNA catabolic process, non-stop decay);GO:0070966(nuclear-transcribed mRNA catabolic process, no-go decay);GO:0071025(RNA surveillance)	ko03015(mRNA surveillance pathway)	[S]Function unknown	PEL1	2	35750-35773
unconservative_supercontig_82_23158	GTAAGTGTGGATTCTGCCTTGAGC	evm.TU.supercontig_124.27	LRR receptor-like serine/threonine-protein kinase FLS2	GO:0004674(protein serine/threonine kinase activity);GO:0005524(ATP binding);GO:0005576(extracellular region);GO:0005886(plasma membrane);GO:0006468(protein phosphorylation);GO:0007169(transmembrane receptor protein tyrosine kinase signaling pathway);GO:0016021(integral component of membrane);GO:0016301(kinase activity);GO:0016310(phosphorylation)	ko04626(Plant-pathogen interaction)	[T]Signal transduction mechanisms	At1g68400	3.5	3444-3467
unconservative_supercontig_82_23158	GTAAGTGTGGATTCTGCCTTGAGC	evm.TU.supercontig_161.40	N-acetylglucosaminyltransferase	GO:0005634(nucleus);GO:0005794(Golgi apparatus);GO:0008375(acetylglucosaminyltransferase activity);GO:0016020(membrane);GO:0016021(integral component of membrane);GO:0016051(carbohydrate biosynthetic process);GO:0016757(transferase activity, transferring glycosyl groups)	ko00601(Glycosphingolipid biosynthesis - lacto and neolacto series)	[S]Function unknown	GLCAT14A	4	5998-6021
unconservative_supercontig_82_23158	GTAAGTGTGGATTCTGCCTTGAGC	evm.TU.supercontig_21.73	uncharacterized LOC104602841	GO:0003723(RNA binding);GO:0003964(RNA-directed DNA polymerase activity);GO:0005737(cytoplasm);GO:0006278(RNA-dependent DNA biosynthetic process);GO:0015074(DNA integration)	ko04070(Phosphatidylinositol signaling system)	[L]Replication, recombination and repair	TY3B-G	3.5	12010-12033
unconservative_supercontig_82_23158	GTAAGTGTGGATTCTGCCTTGAGC	evm.TU.supercontig_31.52	-	-	-	-	-	1	5527-5550
unconservative_supercontig_82_23158	GTAAGTGTGGATTCTGCCTTGAGC	evm.TU.supercontig_32.103	-	-	-	[S]Function unknown	-	2.5	4983-5006
unconservative_supercontig_82_23158	GTAAGTGTGGATTCTGCCTTGAGC	evm.TU.supercontig_67.19	ethylene-insensitive protein 2-like	GO:0003676(nucleic acid binding);GO:0003723(RNA binding);GO:0003964(RNA-directed DNA polymerase activity);GO:0005575(cellular_component);GO:0006278(RNA-dependent DNA biosynthetic process);GO:0015074(DNA integration)	ko04075(Plant hormone signal transduction)	[L]Replication, recombination and repair	TY3B-G	3.5	2401-2424
unconservative_supercontig_82_23158	GTAAGTGTGGATTCTGCCTTGAGC	evm.TU.supercontig_73.90	endonuclease	GO:0003677(DNA binding);GO:0009507(chloroplast);GO:0009570(chloroplast stroma);GO:0009941(chloroplast envelope);GO:0016787(hydrolase activity)	ko03013(RNA transport);ko03015(mRNA surveillance pathway)	[L]Replication, recombination and repair	Ighmbp2	4	11549-11572
unconservative_supercontig_82_23158	GTAAGTGTGGATTCTGCCTTGAGC	C.papaya_newGene_1631	-	-	-	-	-	1.5	8380-8403
unconservative_supercontig_82_23158	GTAAGTGTGGATTCTGCCTTGAGC	C.papaya_newGene_2092	uncharacterized LOC104808371	GO:0005739(mitochondrion)	ko00040(Pentose and glucuronate interconversions);ko00052(Galactose metabolism);ko00053(Ascorbate and aldarate metabolism);ko00520(Amino sugar and nucleotide sugar metabolism)	[S]Function unknown	-	3	10299-10322
cpa-miR8135	AGGATTTTGCAGGGTTGAT	gevm.TU.contig_28428.3	probable disease resistance protein At4g27220	-	ko04626(Plant-pathogen interaction)	[S]Function unknown	-	3.5	4508-4526
cpa-miR8135	AGGATTTTGCAGGGTTGAT	evm.TU.contig_47265	probable polyamine oxidase 2	GO:0005777(peroxisome);GO:0006598(polyamine catabolic process);GO:0008131(primary amine oxidase activity);GO:0046592(polyamine oxidase activity);GO:0055114(oxidation-reduction process)	ko00330(Arginine and proline metabolism);ko00410(beta-Alanine metabolism)	[S]Function unknown	PAO2	4	82-100
cpa-miR8135	AGGATTTTGCAGGGTTGAT	gevm.TU.contig_29962.1	-	GO:0005737(cytoplasm)	-	[S]Function unknown	-	4	103-121
cpa-miR8135	AGGATTTTGCAGGGTTGAT	evm.TU.supercontig_14.165	-	GO:0005634(nucleus);GO:0005819(spindle);GO:0005874(microtubule);GO:0032147(activation of protein kinase activity);GO:0060236(regulation of mitotic spindle organization)	-	[S]Function unknown	-	3	160-178
cpa-miR8135	AGGATTTTGCAGGGTTGAT	evm.TU.supercontig_161.25	histone-lysine N-methyltransferase SUVR3	GO:0005634(nucleus);GO:0005694(chromosome);GO:0018024(histone-lysine N-methyltransferase activity);GO:0046872(metal ion binding)	ko00310(Lysine degradation)	[S]Function unknown	SUVR3	3	117-134
cpa-miR8135	AGGATTTTGCAGGGTTGAT	evm.TU.supercontig_176.31	cycloartenol synthase-like	GO:0010686(tetracyclic triterpenoid biosynthetic process);GO:0016871(cycloartenol synthase activity)	ko00100(Steroid biosynthesis)	[I]Lipid transport and metabolism	CASBPX1	4	23767-23785
cpa-miR8135	AGGATTTTGCAGGGTTGAT	evm.TU.supercontig_173.3	hypothetical protein	GO:0001887(selenium compound metabolic process);GO:0005737(cytoplasm);GO:0005829(cytosol);GO:0008757(S-adenosylmethionine-dependent methyltransferase activity);GO:0009058(biosynthetic process);GO:0030170(pyridoxal phosphate binding);GO:0030732(methionine S-methyltransferase activity);GO:0032259(methylation);GO:0046500(S-adenosylmethionine metabolic process)	ko00450(Selenocompound metabolism)	[S]Function unknown	MMT1	4	7080-7098
cpa-miR8135	AGGATTTTGCAGGGTTGAT	evm.TU.supercontig_131.36	-	GO:0004843(thiol-dependent ubiquitin-specific protease activity);GO:0005516(calmodulin binding);GO:0005634(nucleus);GO:0006511(ubiquitin-dependent protein catabolic process);GO:0009506(plasmodesma);GO:0016579(protein deubiquitination);GO:0036459(thiol-dependent ubiquitinyl hydrolase activity)	-	[O]Posttranslational modification, protein turnover, chaperones	UBP7	4	5102-5121
cpa-miR8135	AGGATTTTGCAGGGTTGAT	evm.TU.supercontig_14.85	hypothetical protein	GO:0005634(nucleus);GO:0005737(cytoplasm)	ko04140(Regulation of autophagy)	[O]Posttranslational modification, protein turnover, chaperones	PUB40	4	296-314
cpa-miR8135	AGGATTTTGCAGGGTTGAT	evm.TU.supercontig_169.28	nuclear pore complex protein Nup107-like	GO:0005515(protein binding);GO:0005634(nucleus);GO:0005635(nuclear envelope)	ko03013(RNA transport)	[H]Coenzyme transport and metabolism ;[L]Replication, recombination and repair ;[J]Translation, ribosomal structure and biogenesis	NUP107	4	2579-2598
cpa-miR8135	AGGATTTTGCAGGGTTGAT	evm.TU.supercontig_16.16	hypothetical protein	GO:0004674(protein serine/threonine kinase activity);GO:0004675(transmembrane receptor protein serine/threonine kinase activity);GO:0005515(protein binding);GO:0005524(ATP binding);GO:0005768(endosome);GO:0005886(plasma membrane);GO:0006468(protein phosphorylation);GO:0006898(receptor-mediated endocytosis);GO:0007169(transmembrane receptor protein tyrosine kinase signaling pathway);GO:0010008(end…	ko04626(Plant-pathogen interaction)	[T]Signal transduction mechanisms ;[S]Function unknown	FLS2	4	2063-2080
cpa-miR8135	AGGATTTTGCAGGGTTGAT	evm.TU.supercontig_12.18	-	GO:0005634(nucleus);GO:0005759(mitochondrial matrix);GO:0030488(tRNA methylation);GO:0052906(tRNA (guanine(37)-N(1))-methyltransferase activity)	-	[S]Function unknown	At4g27340	4	3059-3078
cpa-miR8135	AGGATTTTGCAGGGTTGAT	evm.TU.supercontig_132.15	-	GO:0008643(carbohydrate transport);GO:0016020(membrane);GO:0016021(integral component of membrane)	-	[E]Amino acid transport and metabolism ;[G]Carbohydrate transport and metabolism	-	4	3123-3142
cpa-miR8135	AGGATTTTGCAGGGTTGAT	evm.TU.supercontig_164.12	phospholipase A(1) DAD1	GO:0004806(triglyceride lipase activity);GO:0006629(lipid metabolic process);GO:0008970(phosphatidylcholine 1-acylhydrolase activity);GO:0009507(chloroplast);GO:0009570(chloroplast stroma);GO:0010027(thylakoid membrane organization);GO:0010150(leaf senescence);GO:0010287(plastoglobule);GO:0019433(triglyceride catabolic process);GO:0047714(galactolipase activity)	ko00564(Glycerophospholipid metabolism);ko00592(alpha-Linolenic acid metabolism)	[S]Function unknown	At2g31690	4	1713-1730
cpa-miR8135	AGGATTTTGCAGGGTTGAT	evm.TU.supercontig_132.29	hypothetical protein	GO:0005654(nucleoplasm);GO:0032436(positive regulation of proteasomal ubiquitin-dependent protein catabolic process);GO:0061630(ubiquitin protein ligase activity)	ko04120(Ubiquitin mediated proteolysis);ko04712(Circadian rhythm - plant)	[O]Posttranslational modification, protein turnover, chaperones	COP1	4	1231-1248
cpa-miR8135	AGGATTTTGCAGGGTTGAT	evm.TU.supercontig_22.56	glycine--tRNA ligase 2	GO:0005739(mitochondrion);GO:0009570(chloroplast stroma)	ko00970(Aminoacyl-tRNA biosynthesis)	[J]Translation, ribosomal structure and biogenesis	EDD1	3	14301-14318
cpa-miR8135	AGGATTTTGCAGGGTTGAT	evm.TU.supercontig_283.1	-	GO:0005634(nucleus);GO:0047134(protein-disulfide reductase activity);GO:0055114(oxidation-reduction process)	-	[S]Function unknown	-	3	157-174
cpa-miR8135	AGGATTTTGCAGGGTTGAT	evm.TU.supercontig_28.50	-	GO:0007165(signal transduction);GO:0016020(membrane)	-	[S]Function unknown	-	4	95-114
cpa-miR8135	AGGATTTTGCAGGGTTGAT	evm.TU.supercontig_19.32	-	GO:0003674(molecular_function);GO:0005739(mitochondrion);GO:0008150(biological_process)	-	[S]Function unknown	-	4	1551-1569
cpa-miR8135	AGGATTTTGCAGGGTTGAT	evm.TU.supercontig_216.2	-	GO:0012505(endomembrane system);GO:0016192(vesicle-mediated transport)	-	[U]Intracellular trafficking, secretion, and vesicular transport	MON1	4	6617-6634
cpa-miR8135	AGGATTTTGCAGGGTTGAT	evm.TU.supercontig_195.33	-	GO:0000902(cell morphogenesis)	-	[S]Function unknown	At5g41620	4	961-979
cpa-miR8135	AGGATTTTGCAGGGTTGAT	evm.TU.supercontig_20.70	-	GO:0003674(molecular_function);GO:0005634(nucleus);GO:0008150(biological_process)	-	[S]Function unknown	-	4	1161-1180
cpa-miR8135	AGGATTTTGCAGGGTTGAT	evm.TU.supercontig_34.90	-	GO:0003674(molecular_function);GO:0005634(nucleus);GO:0008150(biological_process)	-	[S]Function unknown	-	3.5	487-505
cpa-miR8135	AGGATTTTGCAGGGTTGAT	evm.TU.supercontig_43.140	-	GO:0000808(origin recognition complex);GO:0003677(DNA binding);GO:0005515(protein binding);GO:0005634(nucleus);GO:0005664(nuclear origin of replication recognition complex);GO:0006260(DNA replication)	-	[L]Replication, recombination and repair	ORC3	4	756-774
cpa-miR8135	AGGATTTTGCAGGGTTGAT	evm.TU.supercontig_46.28	topless-related protein 4-like	GO:0005515(protein binding);GO:0005634(nucleus);GO:0005829(cytosol);GO:0006351(transcription, DNA-templated);GO:0009733(response to auxin);GO:0009867(jasmonic acid mediated signaling pathway);GO:0010051(xylem and phloem pattern formation);GO:0010072(primary shoot apical meristem specification);GO:0042803(protein homodimerization activity);GO:0045892(negative regulation of transcription, DNA-templ…	ko03008(Ribosome biogenesis in eukaryotes)	[S]Function unknown	TPR3	4	1054-1073
cpa-miR8135	AGGATTTTGCAGGGTTGAT	evm.TU.supercontig_366.1	hypothetical protein	GO:0005623(cell);GO:0005737(cytoplasm);GO:0071333(cellular response to glucose stimulus)	ko03015(mRNA surveillance pathway)	[S]Function unknown	-	4	1477-1496
cpa-miR8135	AGGATTTTGCAGGGTTGAT	evm.TU.supercontig_38.69	-	GO:0005215(transporter activity);GO:0005886(plasma membrane);GO:0006857(oligopeptide transport);GO:0016020(membrane);GO:0016021(integral component of membrane)	-	[E]Amino acid transport and metabolism	NPF6.1	4	757-774
cpa-miR8135	AGGATTTTGCAGGGTTGAT	evm.TU.supercontig_62.53	-	GO:0000373(Group II intron splicing);GO:0004519(endonuclease activity);GO:0005739(mitochondrion);GO:0009507(chloroplast);GO:0045292(mRNA cis splicing, via spliceosome);GO:0048564(photosystem I assembly)	-	[S]Function unknown	OTP51	3.5	2148-2166
cpa-miR8135	AGGATTTTGCAGGGTTGAT	evm.TU.supercontig_7.117	-	GO:0004872(receptor activity);GO:0005046(KDEL sequence binding);GO:0005623(cell);GO:0005737(cytoplasm);GO:0005783(endoplasmic reticulum);GO:0005789(endoplasmic reticulum membrane);GO:0005794(Golgi apparatus);GO:0005801(cis-Golgi network);GO:0006621(protein retention in ER lumen);GO:0015031(protein transport);GO:0016021(integral component of membrane);GO:0016192(vesicle-mediated transport);GO:0046…	-	[U]Intracellular trafficking, secretion, and vesicular transport	ERD2A	3.5	2893-2912
cpa-miR8135	AGGATTTTGCAGGGTTGAT	evm.TU.supercontig_79.38	long chain acyl-CoA synthetase 4-like	GO:0004467(long-chain fatty acid-CoA ligase activity);GO:0005524(ATP binding);GO:0005634(nucleus);GO:0005794(Golgi apparatus);GO:0005829(cytosol);GO:0005886(plasma membrane);GO:0006631(fatty acid metabolic process);GO:0006633(fatty acid biosynthetic process)	ko01212(Fatty acid metabolism);ko00061(Fatty acid biosynthesis);ko00071(Fatty acid degradation);ko04146(Peroxisome)	[I]Lipid transport and metabolism	LACS4	3.5	5710-5729
cpa-miR8135	AGGATTTTGCAGGGTTGAT	evm.TU.supercontig_62.28	-	GO:0001673(male germ cell nucleus);GO:0004861(cyclin-dependent protein serine/threonine kinase inhibitor activity);GO:0005515(protein binding);GO:0005634(nucleus);GO:0005654(nucleoplasm);GO:0007050(cell cycle arrest);GO:0030332(cyclin binding);GO:0045736(negative regulation of cyclin-dependent protein serine/threonine kinase activity)	-	[T]Signal transduction mechanisms	KRP7	4	251-269
cpa-miR8135	AGGATTTTGCAGGGTTGAT	evm.TU.supercontig_55.120	-	-	-	[S]Function unknown	-	4	143-161
cpa-miR8135	AGGATTTTGCAGGGTTGAT	evm.TU.supercontig_50.127	amine oxidase	GO:0005777(peroxisome);GO:0006598(polyamine catabolic process);GO:0008131(primary amine oxidase activity);GO:0046592(polyamine oxidase activity);GO:0055114(oxidation-reduction process)	ko00330(Arginine and proline metabolism);ko00410(beta-Alanine metabolism)	[S]Function unknown	PAO2	4	1142-1160
cpa-miR8135	AGGATTTTGCAGGGTTGAT	evm.TU.supercontig_50.126	probable polyamine oxidase 2	GO:0005777(peroxisome);GO:0006598(polyamine catabolic process);GO:0008131(primary amine oxidase activity);GO:0046592(polyamine oxidase activity);GO:0055114(oxidation-reduction process)	ko00330(Arginine and proline metabolism);ko00410(beta-Alanine metabolism)	[S]Function unknown	PAO2	4	809-827
cpa-miR8135	AGGATTTTGCAGGGTTGAT	evm.TU.supercontig_55.92	putative pre-mRNA-splicing factor ATP-dependent RNA helicase DHX16	GO:0009507(chloroplast);GO:0016021(integral component of membrane)	ko03040(Spliceosome)	[S]Function unknown	-	4	1912-1930
cpa-miR8135	AGGATTTTGCAGGGTTGAT	evm.TU.supercontig_53.83	mRNA-decapping enzyme subunit 2-like	GO:0000290(deadenylation-dependent decapping of nuclear-transcribed mRNA);GO:0005737(cytoplasm);GO:0050072(m7G(5')pppN diphosphatase activity)	ko03018(RNA degradation)	[L]Replication, recombination and repair	DCP2	4	5371-5390
cpa-miR8135	AGGATTTTGCAGGGTTGAT	C.papaya_newGene_2289	-	GO:0005515(protein binding);GO:0005634(nucleus);GO:0005829(cytosol);GO:0006351(transcription, DNA-templated);GO:0009733(response to auxin);GO:0009867(jasmonic acid mediated signaling pathway);GO:0010051(xylem and phloem pattern formation);GO:0010072(primary shoot apical meristem specification);GO:0042803(protein homodimerization activity);GO:0045892(negative regulation of transcription, DNA-templ…	-	[S]Function unknown	TPR2	2.5	184-203
cpa-miR8135	AGGATTTTGCAGGGTTGAT	C.papaya_newGene_1912	hypothetical protein	GO:0003690(double-stranded DNA binding);GO:0005739(mitochondrion);GO:0006355(regulation of transcription, DNA-templated)	ko03013(RNA transport)	[S]Function unknown	ALY3	3.5	4165-4183
cpa-miR8135	AGGATTTTGCAGGGTTGAT	evm.TU.supercontig_99.2	-	GO:0004402(histone acetyltransferase activity);GO:0004407(histone deacetylase activity);GO:0005634(nucleus);GO:0005737(cytoplasm);GO:0006338(chromatin remodeling);GO:0006351(transcription, DNA-templated);GO:0006355(regulation of transcription, DNA-templated);GO:0010053(root epidermal cell differentiation);GO:0016575(histone deacetylation);GO:0032041(NAD-dependent histone deacetylase activity (H3-…	-	[B]Chromatin structure and dynamics ;[Q]Secondary metabolites biosynthesis, transport and catabolism	HDA18	4	223-241
cpa-miR8135	AGGATTTTGCAGGGTTGAT	evm.TU.supercontig_9.331	ribosome biogenesis protein BMS1 homolog	GO:0000462(maturation of SSU-rRNA from tricistronic rRNA transcript (SSU-rRNA, 5.8S rRNA, LSU-rRNA));GO:0000479(endonucleolytic cleavage of tricistronic rRNA transcript (SSU-rRNA, 5.8S rRNA, LSU-rRNA));GO:0003924(GTPase activity);GO:0005525(GTP binding);GO:0030686(90S preribosome);GO:0034511(U3 snoRNA binding)	ko03008(Ribosome biogenesis in eukaryotes)	[J]Translation, ribosomal structure and biogenesis	BMS1	4	7603-7621
cpa-miR8135	AGGATTTTGCAGGGTTGAT	C.papaya_newGene_1720	-	-	-	-	-	4	3459-3477
cpa-miR8135	AGGATTTTGCAGGGTTGAT	C.papaya_newGene_942	-	-	-	[S]Function unknown	-	4	673-691
cpa-miR8135	AGGATTTTGCAGGGTTGAT	evm.TU.supercontig_9.318	probable hydroxyacylglutathione hydrolase 2	GO:0004416(hydroxyacylglutathione hydrolase activity);GO:0005737(cytoplasm);GO:0005739(mitochondrion);GO:0008270(zinc ion binding);GO:0008800(beta-lactamase activity);GO:0009507(chloroplast);GO:0009651(response to salt stress);GO:0017001(antibiotic catabolic process);GO:0019243(methylglyoxal catabolic process to D-lactate via S-lactoyl-glutathione);GO:0034059(response to anoxia);GO:0043200(respon…	ko00620(Pyruvate metabolism)	[Q]Secondary metabolites biosynthesis, transport and catabolism	GLX2-1	4	4624-4642
cpa-miR8135	AGGATTTTGCAGGGTTGAT	evm.TU.supercontig_84.23	-	GO:0000166(nucleotide binding);GO:0003676(nucleic acid binding);GO:0003677(DNA binding);GO:0003723(RNA binding);GO:0005634(nucleus);GO:0008150(biological_process);GO:0046872(metal ion binding)	-	[S]Function unknown	At5g12440	4	3196-3213
cpa-miR8135	AGGATTTTGCAGGGTTGAT	evm.TU.supercontig_82.30	-	-	-	-	-	4	372-389
unconservative_contig_38408_49074	ACTCTCCCTCAAGGGCTTCCC	evm.TU.contig_39760	-	-	-	-	-	3	153-173
unconservative_contig_38408_49074	ACTCTCCCTCAAGGGCTTCCC	evm.TU.supercontig_106.25	-	GO:0003674(molecular_function);GO:0005634(nucleus);GO:0008150(biological_process);GO:0016021(integral component of membrane)	-	[S]Function unknown	-	4	1971-1991
unconservative_contig_38408_49074	ACTCTCCCTCAAGGGCTTCCC	evm.TU.supercontig_19.212	hypothetical protein	GO:0006364(rRNA processing);GO:0030515(snoRNA binding);GO:0032040(small-subunit processome)	ko04120(Ubiquitin mediated proteolysis)	[S]Function unknown	YAO	4	1727-1747
unconservative_contig_38408_49074	ACTCTCCCTCAAGGGCTTCCC	evm.TU.supercontig_5.167	-	-	-	-	-	3	404-424
unconservative_contig_38408_49074	ACTCTCCCTCAAGGGCTTCCC	evm.TU.supercontig_33.201	hypothetical protein	GO:0003689(DNA clamp loader activity);GO:0005663(DNA replication factor C complex);GO:0006261(DNA-dependent DNA replication)	ko03030(DNA replication);ko03420(Nucleotide excision repair);ko03430(Mismatch repair)	[L]Replication, recombination and repair	-	3	571-591
unconservative_contig_38408_49074	ACTCTCCCTCAAGGGCTTCCC	evm.TU.supercontig_88.22	type II inositol 5-phosphatase	GO:0004439(phosphatidylinositol-4,5-bisphosphate 5-phosphatase activity);GO:0005634(nucleus);GO:0046856(phosphatidylinositol dephosphorylation);GO:0046872(metal ion binding)	ko00562(Inositol phosphate metabolism);ko04070(Phosphatidylinositol signaling system)	[T]Signal transduction mechanisms	IP5P15	4	11099-11118
cpa-miR8136	TAAAGTGGAATTGGGATAATA	evm.TU.supercontig_103.96	-	GO:0000923(equatorial microtubule organizing center);GO:0005200(structural constituent of cytoskeleton);GO:0005813(centrosome);GO:0005816(spindle pole body);GO:0007126(meiotic nuclear division);GO:0008274(gamma-tubulin ring complex);GO:0031122(cytoplasmic microtubule organization);GO:0043015(gamma-tubulin binding);GO:0051011(microtubule minus-end binding);GO:0051298(centrosome duplication);GO:005…	-	[S]Function unknown	Tubgcp6	3.5	2475-2495
cpa-miR8136	TAAAGTGGAATTGGGATAATA	evm.TU.supercontig_10.131	-	GO:0003712(transcription cofactor activity);GO:0005634(nucleus);GO:0006351(transcription, DNA-templated);GO:0006355(regulation of transcription, DNA-templated);GO:0009751(response to salicylic acid);GO:0016592(mediator complex)	-	[S]Function unknown	MED15A	4	1726-1747
cpa-miR8136	TAAAGTGGAATTGGGATAATA	evm.TU.supercontig_104.72	-	GO:0005509(calcium ion binding)	-	[S]Function unknown	Tldc1	4	319-338
cpa-miR8136	TAAAGTGGAATTGGGATAATA	evm.TU.supercontig_151.45	cellulose synthase-like protein D5	GO:0000139(Golgi membrane);GO:0000271(polysaccharide biosynthetic process);GO:0005794(Golgi apparatus);GO:0006970(response to osmotic stress);GO:0009414(response to water deprivation);GO:0009651(response to salt stress);GO:0009832(plant-type cell wall biogenesis);GO:0016021(integral component of membrane);GO:0016760(cellulose synthase (UDP-forming) activity);GO:0030244(cellulose biosynthetic proc…	ko00500(Starch and sucrose metabolism);ko00520(Amino sugar and nucleotide sugar metabolism)	[M]Cell wall/membrane/envelope biogenesis	CSLD5	3.5	2316-2336
cpa-miR8136	TAAAGTGGAATTGGGATAATA	evm.TU.supercontig_15.11	glutamine-dependent NAD(+) synthetase	GO:0003952(NAD+ synthase (glutamine-hydrolyzing) activity);GO:0004359(glutaminase activity);GO:0005737(cytoplasm);GO:0009435(NAD biosynthetic process)	ko00760(Nicotinate and nicotinamide metabolism)	[H]Coenzyme transport and metabolism ;[S]Function unknown	At1g55090	3.5	5919-5939
cpa-miR8136	TAAAGTGGAATTGGGATAATA	evm.TU.supercontig_14.207	-	GO:0003712(transcription cofactor activity);GO:0005634(nucleus);GO:0006351(transcription, DNA-templated);GO:0006355(regulation of transcription, DNA-templated);GO:0009751(response to salicylic acid);GO:0016592(mediator complex)	-	[S]Function unknown	MED15A	3.5	3217-3237
cpa-miR8136	TAAAGTGGAATTGGGATAATA	evm.TU.supercontig_1337.1	soluble inorganic pyrophosphatase 1	GO:0003723(RNA binding);GO:0005515(protein binding);GO:0005634(nucleus);GO:0008757(S-adenosylmethionine-dependent methyltransferase activity);GO:0009507(chloroplast);GO:0009793(embryo development ending in seed dormancy);GO:0016607(nuclear speck);GO:0080009(mRNA methylation)	ko00190(Oxidative phosphorylation)	[K]Transcription ;[T]Signal transduction mechanisms	Os02g0672600	4	8823-8843
cpa-miR8136	TAAAGTGGAATTGGGATAATA	evm.TU.supercontig_16.3	-	GO:0016592(mediator complex)	-	[K]Transcription	MED22A	4	719-739
cpa-miR8136	TAAAGTGGAATTGGGATAATA	evm.TU.supercontig_137.23	uncharacterized LOC104594486	GO:0003723(RNA binding);GO:0004525(ribonuclease III activity);GO:0005634(nucleus);GO:0005737(cytoplasm);GO:0016442(RISC complex);GO:0030422(production of siRNA involved in RNA interference)	ko00750(Vitamin B6 metabolism)	[S]Function unknown	GIP	4	24020-24039
cpa-miR8136	TAAAGTGGAATTGGGATAATA	evm.TU.supercontig_29.122	L-ascorbate oxidase homolog	GO:0005507(copper ion binding);GO:0009505(plant-type cell wall);GO:0009506(plasmodesma);GO:0016722(oxidoreductase activity, oxidizing metal ions);GO:0046658(anchored component of plasma membrane)	ko00053(Ascorbate and aldarate metabolism)	[Q]Secondary metabolites biosynthesis, transport and catabolism	SKU5	3	809-828
cpa-miR8136	TAAAGTGGAATTGGGATAATA	evm.TU.supercontig_23.42	-	-	-	-	-	4	2531-2550
cpa-miR8136	TAAAGTGGAATTGGGATAATA	evm.TU.supercontig_21.124	-	GO:0004190(aspartic-type endopeptidase activity);GO:0006508(proteolysis);GO:0030163(protein catabolic process)	-	[O]Posttranslational modification, protein turnover, chaperones	-	4	301-320
cpa-miR8136	TAAAGTGGAATTGGGATAATA	evm.TU.supercontig_397.6	DNA replication licensing factor MCM5	GO:0000347(THO complex);GO:0003677(DNA binding);GO:0003678(DNA helicase activity);GO:0003682(chromatin binding);GO:0003688(DNA replication origin binding);GO:0005515(protein binding);GO:0005524(ATP binding);GO:0005634(nucleus);GO:0005737(cytoplasm);GO:0006268(DNA unwinding involved in DNA replication);GO:0006270(DNA replication initiation);GO:0007049(cell cycle);GO:0008094(DNA-dependent ATPase ac…	ko03030(DNA replication)	[L]Replication, recombination and repair	MCM5	4	7370-7391
cpa-miR8136	TAAAGTGGAATTGGGATAATA	evm.TU.supercontig_945.2	-	GO:0005634(nucleus);GO:0005737(cytoplasm);GO:0005829(cytosol)	-	[S]Function unknown	FMT	3.5	2737-2757
cpa-miR8136	TAAAGTGGAATTGGGATAATA	C.papaya_newGene_650	-	-	-	-	-	4	162-182
unconservative_supercontig_47_16941	TTTGAGGATGAGGAATTAGCA	evm.TU.supercontig_10.108	-	GO:0000151(ubiquitin ligase complex);GO:0031624(ubiquitin conjugating enzyme binding);GO:0032182(ubiquitin-like protein binding);GO:0045116(protein neddylation);GO:0051443(positive regulation of ubiquitin-protein transferase activity);GO:0097602(cullin family protein binding)	-	[S]Function unknown	-	3.5	1921-1940
unconservative_supercontig_47_16941	TTTGAGGATGAGGAATTAGCA	evm.TU.contig_37714	-	GO:0000166(nucleotide binding);GO:0005515(protein binding);GO:0005737(cytoplasm);GO:0005874(microtubule);GO:0008017(microtubule binding);GO:0008352(katanin complex);GO:0051013(microtubule severing);GO:0080008(Cul4-RING E3 ubiquitin ligase complex)	-	[S]Function unknown	At5g23430	4	225-246
unconservative_supercontig_47_16941	TTTGAGGATGAGGAATTAGCA	evm.TU.supercontig_107.115	-	GO:0003677(DNA binding);GO:0003700(transcription factor activity, sequence-specific DNA binding);GO:0005634(nucleus);GO:0006351(transcription, DNA-templated);GO:0006355(regulation of transcription, DNA-templated);GO:0009651(response to salt stress);GO:0009723(response to ethylene);GO:0009737(response to abscisic acid);GO:0009739(response to gibberellin);GO:0009751(response to salicylic acid);GO:0…	-	[K]Transcription	RVE6	4	1064-1083
unconservative_supercontig_47_16941	TTTGAGGATGAGGAATTAGCA	evm.TU.supercontig_128.35	-	GO:0000139(Golgi membrane);GO:0005794(Golgi apparatus);GO:0006486(protein glycosylation);GO:0010488(UDP-galactose:N-glycan beta-1,3-galactosyltransferase activity);GO:0010493(Lewis a epitope biosynthetic process);GO:0016021(integral component of membrane);GO:0016757(transferase activity, transferring glycosyl groups);GO:0016758(transferase activity, transferring hexosyl groups);GO:0030246(carbohy…	-	[S]Function unknown	GALT1	3.5	2448-2467
unconservative_supercontig_47_16941	TTTGAGGATGAGGAATTAGCA	evm.TU.supercontig_125.47	hypothetical protein	GO:0005886(plasma membrane);GO:0009705(plant-type vacuole membrane);GO:0016021(integral component of membrane);GO:0022821(potassium ion antiporter activity);GO:0090333(regulation of stomatal closure)	ko03040(Spliceosome)	[G]Carbohydrate transport and metabolism	ZIF1	4	16104-16123
unconservative_supercontig_47_16941	TTTGAGGATGAGGAATTAGCA	evm.TU.supercontig_144.3	serine/threonine-protein kinase SRK2F	GO:0004674(protein serine/threonine kinase activity);GO:0005634(nucleus);GO:0005737(cytoplasm);GO:0006468(protein phosphorylation);GO:0035556(intracellular signal transduction)	ko04075(Plant hormone signal transduction)	[T]Signal transduction mechanisms	CIPK9	4	2260-2279
unconservative_supercontig_47_16941	TTTGAGGATGAGGAATTAGCA	evm.TU.supercontig_1497.1	peptidase	GO:0004252(serine-type endopeptidase activity);GO:0005618(cell wall)	ko04144(Endocytosis)	[O]Posttranslational modification, protein turnover, chaperones	SBT3.6	4	2265-2284
unconservative_supercontig_47_16941	TTTGAGGATGAGGAATTAGCA	evm.TU.supercontig_264.10	-	GO:0005634(nucleus);GO:0008150(biological_process)	-	[S]Function unknown	-	3.5	45-65
unconservative_supercontig_47_16941	TTTGAGGATGAGGAATTAGCA	evm.TU.supercontig_2471.1	-	GO:0003674(molecular_function);GO:0006979(response to oxidative stress)	-	[S]Function unknown	-	4	130-151
unconservative_supercontig_47_16941	TTTGAGGATGAGGAATTAGCA	evm.TU.supercontig_200.7	-	-	-	[S]Function unknown	-	4	911-932
unconservative_supercontig_47_16941	TTTGAGGATGAGGAATTAGCA	evm.TU.supercontig_19.42	-	GO:0003674(molecular_function);GO:0008150(biological_process);GO:0009507(chloroplast)	-	[S]Function unknown	-	4	3-22
unconservative_supercontig_47_16941	TTTGAGGATGAGGAATTAGCA	evm.TU.supercontig_20.103	-	-	-	[J]Translation, ribosomal structure and biogenesis	-	4	6877-6897
unconservative_supercontig_47_16941	TTTGAGGATGAGGAATTAGCA	evm.TU.supercontig_49.74	-	GO:0005509(calcium ion binding);GO:0009507(chloroplast);GO:0009534(chloroplast thylakoid);GO:0009543(chloroplast thylakoid lumen);GO:0009570(chloroplast stroma);GO:0009579(thylakoid);GO:0009654(photosystem II oxygen evolving complex);GO:0015979(photosynthesis);GO:0019898(extrinsic component of membrane);GO:0031977(thylakoid lumen)	-	[S]Function unknown	PPD4	4	1142-1162
unconservative_supercontig_47_16941	TTTGAGGATGAGGAATTAGCA	evm.TU.supercontig_52.50	-	GO:0005634(nucleus);GO:0008150(biological_process)	-	[S]Function unknown	-	2	45-65
unconservative_supercontig_47_16941	TTTGAGGATGAGGAATTAGCA	evm.TU.supercontig_72.6	uncharacterized LOC104808371	GO:0003723(RNA binding);GO:0004525(ribonuclease III activity);GO:0005634(nucleus);GO:0005737(cytoplasm);GO:0016442(RISC complex);GO:0030422(production of siRNA involved in RNA interference)	ko00040(Pentose and glucuronate interconversions);ko00052(Galactose metabolism);ko00053(Ascorbate and aldarate metabolism);ko00520(Amino sugar and nucleotide sugar metabolism)	[L]Replication, recombination and repair	AtMg00810	3	503-522
unconservative_supercontig_47_16941	TTTGAGGATGAGGAATTAGCA	evm.TU.supercontig_5.316	-	GO:0005634(nucleus);GO:0005794(Golgi apparatus);GO:0008150(biological_process);GO:0016021(integral component of membrane);GO:0016757(transferase activity, transferring glycosyl groups)	-	[S]Function unknown	RCOM_0699480	3.5	1329-1349
unconservative_supercontig_47_16941	TTTGAGGATGAGGAATTAGCA	evm.TU.supercontig_73.39	-	GO:0003674(molecular_function);GO:0005634(nucleus);GO:0008150(biological_process);GO:0016021(integral component of membrane)	-	[S]Function unknown	-	3.5	2517-2537
unconservative_supercontig_47_16941	TTTGAGGATGAGGAATTAGCA	evm.TU.supercontig_52.41	-	GO:0005634(nucleus)	-	[S]Function unknown	TIC	4	3761-3780
unconservative_supercontig_47_16941	TTTGAGGATGAGGAATTAGCA	evm.TU.supercontig_6.316	phospholipase D delta-like	GO:0004630(phospholipase D activity);GO:0005509(calcium ion binding);GO:0005773(vacuole);GO:0005886(plasma membrane);GO:0009409(response to cold);GO:0009506(plasmodesma);GO:0009789(positive regulation of abscisic acid-activated signaling pathway);GO:0012501(programmed cell death);GO:0016020(membrane);GO:0016042(lipid catabolic process);GO:0046470(phosphatidylcholine metabolic process);GO:0046473(…	ko00564(Glycerophospholipid metabolism);ko00565(Ether lipid metabolism);ko04144(Endocytosis)	[I]Lipid transport and metabolism	PLDDELTA	4	3593-3612
unconservative_supercontig_47_16941	TTTGAGGATGAGGAATTAGCA	C.papaya_newGene_3002	uncharacterized LOC104808371	GO:0003723(RNA binding);GO:0004525(ribonuclease III activity);GO:0005634(nucleus);GO:0005737(cytoplasm);GO:0016442(RISC complex);GO:0030422(production of siRNA involved in RNA interference)	ko00040(Pentose and glucuronate interconversions);ko00052(Galactose metabolism);ko00053(Ascorbate and aldarate metabolism);ko00520(Amino sugar and nucleotide sugar metabolism)	[S]Function unknown	GIP	3	4550-4570
unconservative_supercontig_47_16941	TTTGAGGATGAGGAATTAGCA	C.papaya_newGene_1797	-	GO:0005759(mitochondrial matrix);GO:0006986(response to unfolded protein);GO:0009507(chloroplast);GO:0046872(metal ion binding);GO:0051082(unfolded protein binding);GO:0051085(chaperone mediated protein folding requiring cofactor);GO:0051087(chaperone binding)	-	[O]Posttranslational modification, protein turnover, chaperones	CPN20	3.5	939-960
unconservative_supercontig_47_16941	TTTGAGGATGAGGAATTAGCA	evm.TU.supercontig_84.14	-	-	-	[G]Carbohydrate transport and metabolism ;[M]Cell wall/membrane/envelope biogenesis	-	4	820-840
cpa-miR159b	CTTGGATTGAAGGGAGCTCC	evm.TU.contig_38684	-	GO:0001046(core promoter sequence-specific DNA binding);GO:0001228(transcriptional activator activity, RNA polymerase II transcription regulatory region sequence-specific binding);GO:0005634(nucleus);GO:0006366(transcription from RNA polymerase II promoter)	-	[K]Transcription	UNE12	3.5	558-576
cpa-miR159b	CTTGGATTGAAGGGAGCTCC	evm.TU.supercontig_103.54	mitogen-activated protein kinase kinase 2	GO:0004674(protein serine/threonine kinase activity);GO:0005515(protein binding);GO:0005524(ATP binding);GO:0005634(nucleus);GO:0005737(cytoplasm);GO:0006468(protein phosphorylation);GO:0009507(chloroplast);GO:0016301(kinase activity);GO:0042802(identical protein binding)	ko04626(Plant-pathogen interaction)	[T]Signal transduction mechanisms	TOUSLED	4	3178-3197
cpa-miR159b	CTTGGATTGAAGGGAGCTCC	evm.TU.supercontig_14.191	-	GO:0004721(phosphoprotein phosphatase activity)	-	[S]Function unknown	-	3.5	1605-1624
cpa-miR159b	CTTGGATTGAAGGGAGCTCC	evm.TU.supercontig_12.16	-	GO:0003700(transcription factor activity, sequence-specific DNA binding);GO:0005515(protein binding);GO:0005634(nucleus);GO:0006351(transcription, DNA-templated);GO:0006355(regulation of transcription, DNA-templated);GO:0048653(anther development)	-	[S]Function unknown	SPL	4	525-544
cpa-miR159b	CTTGGATTGAAGGGAGCTCC	evm.TU.supercontig_12.292	myb domain protein 30	GO:0003677(DNA binding);GO:0003700(transcription factor activity, sequence-specific DNA binding);GO:0005634(nucleus);GO:0009860(pollen tube growth);GO:0090406(pollen tube)	ko04626(Plant-pathogen interaction)	[K]Transcription	GAM1	4	1599-1618
cpa-miR159b	CTTGGATTGAAGGGAGCTCC	evm.TU.supercontig_125.12	uncharacterized LOC102607982	GO:0004596(peptide alpha-N-acetyltransferase activity);GO:0005737(cytoplasm);GO:0017196(N-terminal peptidyl-methionine acetylation)	ko00563(Glycosylphosphatidylinositol(GPI)-anchor biosynthesis)	[L]Replication, recombination and repair	GIP	4	3279-3298
cpa-miR159b	CTTGGATTGAAGGGAGCTCC	evm.TU.supercontig_19.263	-	GO:0000166(nucleotide binding);GO:0000777(condensed chromosome kinetochore);GO:0000919(cell plate assembly);GO:0005634(nucleus);GO:0005635(nuclear envelope);GO:0005828(kinetochore microtubule);GO:0009524(phragmoplast);GO:0009553(embryo sac development);GO:0009555(pollen development);GO:0032467(positive regulation of cytokinesis);GO:0060236(regulation of mitotic spindle organization);GO:0080008(Cu…	-	[S]Function unknown	NEDD1	4	2885-2904
cpa-miR159b	CTTGGATTGAAGGGAGCTCC	evm.TU.supercontig_33.151	myb domain protein 30	GO:0003677(DNA binding);GO:0003700(transcription factor activity, sequence-specific DNA binding);GO:0005634(nucleus);GO:0006355(regulation of transcription, DNA-templated);GO:0009723(response to ethylene);GO:0009740(gibberellic acid mediated signaling pathway);GO:0009751(response to salicylic acid);GO:0043068(positive regulation of programmed cell death);GO:0045893(positive regulation of transcri…	ko04626(Plant-pathogen interaction)	[K]Transcription	GAM1	3	2090-2109
cpa-miR159b	CTTGGATTGAAGGGAGCTCC	evm.TU.supercontig_34.210	myb domain protein 30	GO:0003677(DNA binding);GO:0003700(transcription factor activity, sequence-specific DNA binding);GO:0005634(nucleus);GO:0006355(regulation of transcription, DNA-templated);GO:0009740(gibberellic acid mediated signaling pathway);GO:0009789(positive regulation of abscisic acid-activated signaling pathway);GO:0043068(positive regulation of programmed cell death);GO:0045893(positive regulation of tra…	ko04626(Plant-pathogen interaction)	[K]Transcription	GAM1	3	2958-2977
cpa-miR159b	CTTGGATTGAAGGGAGCTCC	evm.TU.supercontig_37.96	hypothetical protein	GO:0003677(DNA binding);GO:0003700(transcription factor activity, sequence-specific DNA binding);GO:0005634(nucleus);GO:0006355(regulation of transcription, DNA-templated);GO:0048235(pollen sperm cell differentiation)	ko00190(Oxidative phosphorylation);ko00860(Porphyrin and chlorophyll metabolism)	[K]Transcription	MYB86	4	98-117
cpa-miR159b	CTTGGATTGAAGGGAGCTCC	evm.TU.supercontig_34.189	uncharacterized LOC104808371	GO:0003723(RNA binding);GO:0004525(ribonuclease III activity);GO:0005634(nucleus);GO:0005737(cytoplasm);GO:0016442(RISC complex);GO:0030422(production of siRNA involved in RNA interference)	ko00040(Pentose and glucuronate interconversions);ko00052(Galactose metabolism);ko00053(Ascorbate and aldarate metabolism);ko00520(Amino sugar and nucleotide sugar metabolism)	[L]Replication, recombination and repair	GIP	4	637-656
cpa-miR159b	CTTGGATTGAAGGGAGCTCC	evm.TU.supercontig_7.22	-	-	-	[S]Function unknown	-	4	538-557
cpa-miR159b	CTTGGATTGAAGGGAGCTCC	C.papaya_newGene_91	-	GO:0000148(1,3-beta-D-glucan synthase complex);GO:0003843(1,3-beta-D-glucan synthase activity);GO:0005886(plasma membrane)	-	[S]Function unknown	CALS3	3	3024-3042
cpa-miR159b	CTTGGATTGAAGGGAGCTCC	evm.TU.supercontig_83.4	-	GO:0003993(acid phosphatase activity);GO:0004722(protein serine/threonine phosphatase activity);GO:0005576(extracellular region);GO:0009845(seed germination);GO:0009846(pollen germination);GO:0046872(metal ion binding)	-	[S]Function unknown	PAP15	3	1928-1946
cpa-miR159b	CTTGGATTGAAGGGAGCTCC	evm.TU.supercontig_86.26	-	GO:0001664(G-protein coupled receptor binding);GO:0005737(cytoplasm);GO:0008047(enzyme activator activity)	-	[O]Posttranslational modification, protein turnover, chaperones	CYCB1-5	4	3032-3051
cpa-miR159b	CTTGGATTGAAGGGAGCTCC	evm.TU.supercontig_89.67	50S ribosomal protein L2	GO:0051213(dioxygenase activity)	ko03010(Ribosome)	[J]Translation, ribosomal structure and biogenesis	rpl23-A	4	12807-12826
cpa-miR159b	CTTGGATTGAAGGGAGCTCC	C.papaya_newGene_2614	-	GO:0003674(molecular_function);GO:0005739(mitochondrion);GO:0005783(endoplasmic reticulum);GO:0005789(endoplasmic reticulum membrane);GO:0008150(biological_process);GO:0016021(integral component of membrane)	-	[U]Intracellular trafficking, secretion, and vesicular transport	RTNLB8	4	3093-3112
unconservative_supercontig_13_6816	TTGAGCCGTGCCAATATCACG	evm.TU.supercontig_106.40	-	GO:0003674(molecular_function);GO:0005737(cytoplasm);GO:0009793(embryo development ending in seed dormancy)	-	[S]Function unknown	-	4	4518-4538
unconservative_supercontig_13_6816	TTGAGCCGTGCCAATATCACG	evm.TU.supercontig_158.5	-	GO:0003700(transcription factor activity, sequence-specific DNA binding);GO:0005634(nucleus);GO:0006355(regulation of transcription, DNA-templated);GO:0030154(cell differentiation);GO:0043565(sequence-specific DNA binding);GO:0048831(regulation of shoot system development)	-	[K]Transcription	SCL15	4	612-632
unconservative_supercontig_13_6816	TTGAGCCGTGCCAATATCACG	evm.TU.supercontig_29.139	DELLA protein RHT-1	GO:0003700(transcription factor activity, sequence-specific DNA binding);GO:0005634(nucleus);GO:0006355(regulation of transcription, DNA-templated);GO:0030154(cell differentiation);GO:0043565(sequence-specific DNA binding)	ko04075(Plant hormone signal transduction)	[S]Function unknown	SCL6	3	1362-1382
unconservative_supercontig_13_6816	TTGAGCCGTGCCAATATCACG	evm.TU.supercontig_49.157	DELLA protein GAIP-B	GO:0003700(transcription factor activity, sequence-specific DNA binding);GO:0005634(nucleus);GO:0006355(regulation of transcription, DNA-templated);GO:0010492(maintenance of shoot apical meristem identity);GO:0043565(sequence-specific DNA binding);GO:0048768(root hair cell tip growth);GO:0051301(cell division)	ko04075(Plant hormone signal transduction)	[S]Function unknown	SCL6	2.5	1559-1579
unconservative_supercontig_13_6816	TTGAGCCGTGCCAATATCACG	evm.TU.supercontig_36.32	hypothetical protein	GO:0003700(transcription factor activity, sequence-specific DNA binding);GO:0005634(nucleus);GO:0006355(regulation of transcription, DNA-templated);GO:0043565(sequence-specific DNA binding)	ko04075(Plant hormone signal transduction)	[K]Transcription	NSP2	4	381-401
unconservative_supercontig_13_6816	TTGAGCCGTGCCAATATCACG	evm.TU.supercontig_36.82	cellulose synthase-like protein D5	GO:0005768(endosome);GO:0005794(Golgi apparatus);GO:0005802(trans-Golgi network);GO:0005886(plasma membrane);GO:0006952(defense response);GO:0008270(zinc ion binding);GO:0009506(plasmodesma);GO:0009809(lignin biosynthetic process);GO:0009833(plant-type primary cell wall biogenesis);GO:0009834(plant-type secondary cell wall biogenesis);GO:0016021(integral component of membrane);GO:0016757(transfer…	ko00500(Starch and sucrose metabolism);ko00520(Amino sugar and nucleotide sugar metabolism)	[M]Cell wall/membrane/envelope biogenesis	CESA6	4	5860-5880
unconservative_supercontig_2_1705	GAGTGTATCTGTGATCTTTTGTGT	evm.TU.supercontig_117.92	-	-	-	-	-	3	1226-1249
unconservative_supercontig_2_1705	GAGTGTATCTGTGATCTTTTGTGT	evm.TU.supercontig_117.91	Bacterial sec-independent translocation protein mttA/Hcf106	GO:0009535(chloroplast thylakoid membrane);GO:0009977(proton motive force dependent protein transmembrane transporter activity);GO:0031361(integral component of thylakoid membrane);GO:0033281(TAT protein transport complex);GO:0043953(protein transport by the Tat complex);GO:0045038(protein import into chloroplast thylakoid membrane)	ko03060(Protein export)	[U]Intracellular trafficking, secretion, and vesicular transport	TATA	3	4615-4638
unconservative_supercontig_2_1705	GAGTGTATCTGTGATCTTTTGTGT	evm.TU.supercontig_64.8	-	GO:0000923(equatorial microtubule organizing center);GO:0005200(structural constituent of cytoskeleton);GO:0005813(centrosome);GO:0005816(spindle pole body);GO:0007126(meiotic nuclear division);GO:0008274(gamma-tubulin ring complex);GO:0031122(cytoplasmic microtubule organization);GO:0043015(gamma-tubulin binding);GO:0051011(microtubule minus-end binding);GO:0051298(centrosome duplication);GO:005…	-	[S]Function unknown	-	2.5	7845-7868
unconservative_supercontig_94_24622	GCTGACCGGGCCTGCTGACGTGGC	evm.TU.supercontig_106.24	-	GO:0005634(nucleus);GO:0006281(DNA repair);GO:0016301(kinase activity)	-	[B]Chromatin structure and dynamics ;[D]Cell cycle control, cell division, chromosome partitioning ;[L]Replication, recombination and repair ;[T]Signal transduction mechanisms ;[U]Intracellular trafficking, secretion, and vesicular transport	TOR	2	4154-4176
unconservative_supercontig_94_24622	GCTGACCGGGCCTGCTGACGTGGC	evm.TU.supercontig_10.74	methylmalonate-semialdehyde dehydrogenase [acylating]	GO:0004029(aldehyde dehydrogenase (NAD) activity);GO:0004491(methylmalonate-semialdehyde dehydrogenase (acylating) activity);GO:0018478(malonate-semialdehyde dehydrogenase (acetylating) activity)	ko01200(Carbon metabolism);ko00640(Propanoate metabolism);ko00562(Inositol phosphate metabolism);ko00280(Valine, leucine and isoleucine degradation);ko00410(beta-Alanine metabolism)	[I]Lipid transport and metabolism	ALDH6B2	3	25188-25210
unconservative_supercontig_94_24622	GCTGACCGGGCCTGCTGACGTGGC	evm.TU.supercontig_20.14	-	-	-	-	-	0	201-224
unconservative_supercontig_94_24622	GCTGACCGGGCCTGCTGACGTGGC	evm.TU.supercontig_191.9	uncharacterized LOC104808371	GO:0003924(GTPase activity);GO:0005525(GTP binding);GO:0005634(nucleus);GO:0005737(cytoplasm);GO:0007264(small GTPase mediated signal transduction);GO:0009640(photomorphogenesis);GO:0015031(protein transport);GO:0032922(circadian regulation of gene expression)	ko00040(Pentose and glucuronate interconversions);ko00052(Galactose metabolism);ko00053(Ascorbate and aldarate metabolism);ko00520(Amino sugar and nucleotide sugar metabolism)	[S]Function unknown	At5g64813	1	19660-19683
unconservative_supercontig_94_24622	GCTGACCGGGCCTGCTGACGTGGC	evm.TU.supercontig_21.198	-	-	-	[S]Function unknown	-	4	1640-1662
unconservative_supercontig_94_24622	GCTGACCGGGCCTGCTGACGTGGC	evm.TU.supercontig_33.55	hypothetical protein	GO:0016020(membrane);GO:0016709(oxidoreductase activity, acting on paired donors, with incorporation or reduction of molecular oxygen, NAD(P)H as one donor, and incorporation of one atom of oxygen);GO:0044550(secondary metabolite biosynthetic process)	ko00903(Limonene and pinene degradation);ko00945(Stilbenoid, diarylheptanoid and gingerol biosynthesis)	[Q]Secondary metabolites biosynthesis, transport and catabolism	CYP71B36	0	4690-4713
unconservative_supercontig_94_24622	GCTGACCGGGCCTGCTGACGTGGC	evm.TU.supercontig_32.122	3-hydroxyisobutyryl-CoA hydrolase	GO:0004033(aldo-keto reductase (NADP) activity);GO:0009505(plant-type cell wall);GO:0009507(chloroplast);GO:0009570(chloroplast stroma);GO:0009941(chloroplast envelope)	ko01200(Carbon metabolism);ko00640(Propanoate metabolism);ko00280(Valine, leucine and isoleucine degradation);ko00410(beta-Alanine metabolism)	[L]Replication, recombination and repair	-	3.5	9870-9892
unconservative_supercontig_94_24622	GCTGACCGGGCCTGCTGACGTGGC	C.papaya_newGene_3435	macrophage migration inhibitory factor homolog	GO:0003674(molecular_function);GO:0006954(inflammatory response);GO:0009507(chloroplast);GO:0051707(response to other organism)	ko00350(Tyrosine metabolism);ko00360(Phenylalanine metabolism)	[S]Function unknown	-	0	1474-1497
unconservative_supercontig_94_24622	GCTGACCGGGCCTGCTGACGTGGC	C.papaya_newGene_2764	-	-	-	-	-	2	4686-4709
unconservative_supercontig_94_24622	GCTGACCGGGCCTGCTGACGTGGC	C.papaya_newGene_3087	uncharacterized LOC104602841	GO:0000166(nucleotide binding);GO:0000943(retrotransposon nucleocapsid);GO:0003676(nucleic acid binding);GO:0003677(DNA binding);GO:0003723(RNA binding);GO:0003824(catalytic activity);GO:0003887(DNA-directed DNA polymerase activity);GO:0003964(RNA-directed DNA polymerase activity);GO:0004190(aspartic-type endopeptidase activity);GO:0004518(nuclease activity);GO:0004519(endonuclease activity);GO:0…	ko04070(Phosphatidylinositol signaling system)	[L]Replication, recombination and repair	TY3B-G	3	50180-50202
unconservative_supercontig_94_24622	GCTGACCGGGCCTGCTGACGTGGC	evm.TU.supercontig_89.14	-	-	-	-	-	4	920-942
unconservative_supercontig_94_24622	GCTGACCGGGCCTGCTGACGTGGC	C.papaya_newGene_2359	-	-	-	-	-	4	2626-2648
cpa-miR8154	CAGAGGAGGAGATGAAGAGGGA	evm.TU.contig_41331	-	GO:0003677(DNA binding);GO:0003700(transcription factor activity, sequence-specific DNA binding);GO:0005634(nucleus);GO:0006351(transcription, DNA-templated);GO:0006355(regulation of transcription, DNA-templated);GO:0009414(response to water deprivation);GO:0010118(stomatal movement);GO:0010167(response to nitrate);GO:0042128(nitrate assimilation)	-	[S]Function unknown	NLP7	3.5	129-151
cpa-miR8154	CAGAGGAGGAGATGAAGAGGGA	evm.TU.supercontig_106.95	-	-	-	-	-	4	47-68
cpa-miR8154	CAGAGGAGGAGATGAAGAGGGA	evm.TU.supercontig_106.94	-	-	-	-	-	4	47-68
cpa-miR8154	CAGAGGAGGAGATGAAGAGGGA	evm.TU.supercontig_11.153	-	GO:0005576(extracellular region);GO:0016042(lipid catabolic process);GO:0016787(hydrolase activity);GO:0052689(carboxylic ester hydrolase activity)	-	[E]Amino acid transport and metabolism	At2g38180	4	130-152
cpa-miR8154	CAGAGGAGGAGATGAAGAGGGA	evm.TU.supercontig_123.22	protein PELOTA	GO:0003747(translation release factor activity);GO:0004519(endonuclease activity);GO:0005634(nucleus);GO:0005737(cytoplasm);GO:0006415(translational termination);GO:0007126(meiotic nuclear division);GO:0046872(metal ion binding);GO:0070481(nuclear-transcribed mRNA catabolic process, non-stop decay);GO:0070966(nuclear-transcribed mRNA catabolic process, no-go decay);GO:0071025(RNA surveillance)	ko03015(mRNA surveillance pathway)	[S]Function unknown	PEL1	3.5	6027-6048
cpa-miR8154	CAGAGGAGGAGATGAAGAGGGA	evm.TU.supercontig_14.99	-	GO:0005515(protein binding);GO:0005886(plasma membrane);GO:0007043(cell-cell junction assembly);GO:0016021(integral component of membrane);GO:0042545(cell wall modification);GO:0042803(protein homodimerization activity);GO:0048226(Casparian strip)	-	[S]Function unknown	POPTRDRAFT_569472	4	786-806
cpa-miR8154	CAGAGGAGGAGATGAAGAGGGA	evm.TU.supercontig_13.298	serine/threonine-protein kinase PBS1	GO:0004672(protein kinase activity);GO:0004674(protein serine/threonine kinase activity);GO:0005524(ATP binding);GO:0005623(cell);GO:0006468(protein phosphorylation);GO:0009705(plant-type vacuole membrane);GO:0016021(integral component of membrane);GO:0016301(kinase activity);GO:0051924(regulation of calcium ion transport);GO:0080147(root hair cell development);GO:0097275(cellular ammonia homeost…	ko04626(Plant-pathogen interaction)	[T]Signal transduction mechanisms	At5g61350	4	74-95
cpa-miR8154	CAGAGGAGGAGATGAAGAGGGA	evm.TU.supercontig_18.215	uncharacterized LOC100813101	GO:0003700(transcription factor activity, sequence-specific DNA binding);GO:0005634(nucleus);GO:0006351(transcription, DNA-templated);GO:0006355(regulation of transcription, DNA-templated);GO:0008289(lipid binding);GO:0009827(plant-type cell wall modification);GO:0042335(cuticle development);GO:0043481(anthocyanin accumulation in tissues in response to UV light);GO:0043565(sequence-specific DNA b…	ko00130(Ubiquinone and other terpenoid-quinone biosynthesis)	[K]Transcription	ROC5	3	4297-4318
cpa-miR8154	CAGAGGAGGAGATGAAGAGGGA	evm.TU.supercontig_27.83	uncharacterized LOC104905624	GO:0005739(mitochondrion)	ko02010(ABC transporters)	[L]Replication, recombination and repair	-	4	2184-2205
cpa-miR8154	CAGAGGAGGAGATGAAGAGGGA	evm.TU.supercontig_24.63	uncharacterized LOC102607982	GO:0003723(RNA binding);GO:0004525(ribonuclease III activity);GO:0005634(nucleus);GO:0005737(cytoplasm);GO:0016442(RISC complex);GO:0030422(production of siRNA involved in RNA interference)	ko00563(Glycosylphosphatidylinositol(GPI)-anchor biosynthesis)	[K]Transcription	EDR2	4	22461-22483
cpa-miR8154	CAGAGGAGGAGATGAAGAGGGA	evm.TU.supercontig_23.6	-	-	-	[S]Function unknown	-	4	1278-1298
cpa-miR8154	CAGAGGAGGAGATGAAGAGGGA	evm.TU.supercontig_37.38	-	GO:0004040(amidase activity);GO:0005773(vacuole);GO:0005774(vacuolar membrane);GO:0005783(endoplasmic reticulum);GO:0005789(endoplasmic reticulum membrane);GO:0005794(Golgi apparatus);GO:0005886(plasma membrane);GO:0016021(integral component of membrane);GO:0016884(carbon-nitrogen ligase activity, with glutamine as amido-N-donor);GO:0042742(defense response to bacterium);GO:0047412(N-(long-chain-…	-	[J]Translation, ribosomal structure and biogenesis	FAAH	4	6736-6756
cpa-miR8154	CAGAGGAGGAGATGAAGAGGGA	evm.TU.supercontig_5.315	-	GO:0003674(molecular_function);GO:0009507(chloroplast);GO:0009535(chloroplast thylakoid membrane);GO:0010190(cytochrome b6f complex assembly);GO:0016021(integral component of membrane)	-	[S]Function unknown	CCB4	3.5	7349-7369
cpa-miR8154	CAGAGGAGGAGATGAAGAGGGA	evm.TU.supercontig_72.35	-	GO:0003674(molecular_function);GO:0005576(extracellular region);GO:0007338(single fertilization);GO:0009567(double fertilization forming a zygote and endosperm);GO:0016023(cytoplasmic, membrane-bounded vesicle);GO:0031982(vesicle);GO:0080155(regulation of double fertilization forming a zygote and endosperm);GO:2000008(regulation of protein localization to cell surface)	-	[S]Function unknown	EC1.2	4	282-304
cpa-miR8154	CAGAGGAGGAGATGAAGAGGGA	evm.TU.supercontig_6.37	hypothetical protein	GO:0004674(protein serine/threonine kinase activity);GO:0005524(ATP binding);GO:0005634(nucleus);GO:0005829(cytosol);GO:0006468(protein phosphorylation);GO:0009507(chloroplast);GO:0010187(negative regulation of seed germination);GO:0016301(kinase activity);GO:0071215(cellular response to abscisic acid stimulus)	ko03008(Ribosome biogenesis in eukaryotes);ko04712(Circadian rhythm - plant)	[T]Signal transduction mechanisms	CKA4	4	61-82
cpa-miR8154	CAGAGGAGGAGATGAAGAGGGA	evm.TU.supercontig_5.34	-	GO:0016787(hydrolase activity)	-	[S]Function unknown	-	4	2655-2676
cpa-miR8154	CAGAGGAGGAGATGAAGAGGGA	evm.TU.supercontig_72.29	-	GO:0004519(endonuclease activity);GO:0005739(mitochondrion);GO:0005777(peroxisome);GO:0009507(chloroplast);GO:0010468(regulation of gene expression)	-	[S]Function unknown	-	4	2974-2996
cpa-miR8154	CAGAGGAGGAGATGAAGAGGGA	evm.TU.supercontig_617.1	-	GO:0004842(ubiquitin-protein transferase activity);GO:0005515(protein binding);GO:0005634(nucleus);GO:0008270(zinc ion binding);GO:0009414(response to water deprivation);GO:0016567(protein ubiquitination);GO:0016874(ligase activity);GO:0051865(protein autoubiquitination)	-	[S]Function unknown	DRIP2	4	143-163
cpa-miR8154	CAGAGGAGGAGATGAAGAGGGA	evm.TU.supercontig_83.20	methionyl-tRNA synthetase family protein	GO:0005829(cytosol);GO:0006418(tRNA aminoacylation for protein translation)	ko00450(Selenocompound metabolism);ko00970(Aminoacyl-tRNA biosynthesis)	[J]Translation, ribosomal structure and biogenesis	At4g13780	4	9814-9835
cpa-miR8154	CAGAGGAGGAGATGAAGAGGGA	C.papaya_newGene_2905	-	-	-	-	-	4	41-61
unconservative_supercontig_30_12749	CTTCAAGATCTTATGACGAAACA	evm.TU.supercontig_10.42	-	GO:0005524(ATP binding);GO:0005525(GTP binding);GO:0008150(biological_process);GO:0009507(chloroplast);GO:0009570(chloroplast stroma);GO:0016887(ATPase activity);GO:0043022(ribosome binding);GO:0043023(ribosomal large subunit binding)	-	[J]Translation, ribosomal structure and biogenesis	ychF	2	5483-5505
unconservative_supercontig_30_12749	CTTCAAGATCTTATGACGAAACA	evm.TU.supercontig_1.10	hypothetical protein	GO:0003910(DNA ligase (ATP) activity);GO:0005634(nucleus);GO:0005739(mitochondrion);GO:0006273(lagging strand elongation);GO:0051103(DNA ligation involved in DNA repair)	ko03030(DNA replication);ko03410(Base excision repair);ko03420(Nucleotide excision repair);ko03430(Mismatch repair)	[L]Replication, recombination and repair	LIG1	4	43850-43872
unconservative_supercontig_30_12749	CTTCAAGATCTTATGACGAAACA	evm.TU.supercontig_115.66	beta-amylase-like	GO:0001077(transcriptional activator activity, RNA polymerase II core promoter proximal region sequence-specific binding);GO:0005634(nucleus);GO:0043565(sequence-specific DNA binding);GO:0045944(positive regulation of transcription from RNA polymerase II promoter)	ko00500(Starch and sucrose metabolism)	[S]Function unknown	At1g65750	0	5298-5320
unconservative_supercontig_30_12749	CTTCAAGATCTTATGACGAAACA	evm.TU.supercontig_164.4	-	GO:0004806(triglyceride lipase activity);GO:0005886(plasma membrane);GO:0006629(lipid metabolic process);GO:0016021(integral component of membrane);GO:0016787(hydrolase activity)	-	[S]Function unknown	-	1	11941-11963
unconservative_supercontig_30_12749	CTTCAAGATCTTATGACGAAACA	evm.TU.supercontig_167.9	MUTM-1 isoform 1	GO:0003684(damaged DNA binding);GO:0005634(nucleus);GO:0006281(DNA repair);GO:0006284(base-excision repair);GO:0006289(nucleotide-excision repair);GO:0006979(response to oxidative stress);GO:0008270(zinc ion binding);GO:0008534(oxidized purine nucleobase lesion DNA N-glycosylase activity);GO:0019104(DNA N-glycosylase activity)	ko03410(Base excision repair)	[L]Replication, recombination and repair	FPG1	1.5	10540-10562
unconservative_supercontig_30_12749	CTTCAAGATCTTATGACGAAACA	evm.TU.supercontig_133.4	-	GO:0000139(Golgi membrane);GO:0003674(molecular_function);GO:0005794(Golgi apparatus);GO:0005886(plasma membrane);GO:0006811(ion transport);GO:0009506(plasmodesma);GO:0009507(chloroplast);GO:0016021(integral component of membrane)	-	[S]Function unknown	At1g32090	2	18122-18144
unconservative_supercontig_30_12749	CTTCAAGATCTTATGACGAAACA	evm.TU.supercontig_124.19	ABC transporter B family member 11-like	GO:0004674(protein serine/threonine kinase activity);GO:0004702(receptor signaling protein serine/threonine kinase activity);GO:0005524(ATP binding);GO:0005886(plasma membrane);GO:0006468(protein phosphorylation);GO:0007169(transmembrane receptor protein tyrosine kinase signaling pathway);GO:0016021(integral component of membrane);GO:0016301(kinase activity)	ko02010(ABC transporters)	[T]Signal transduction mechanisms	RKF1	3	8617-8639
unconservative_supercontig_30_12749	CTTCAAGATCTTATGACGAAACA	evm.TU.supercontig_138.30	-	GO:0005777(peroxisome);GO:0008150(biological_process);GO:0016788(hydrolase activity, acting on ester bonds);GO:0047617(acyl-CoA hydrolase activity)	-	[Q]Secondary metabolites biosynthesis, transport and catabolism	-	3.5	5571-5593
unconservative_supercontig_30_12749	CTTCAAGATCTTATGACGAAACA	evm.TU.supercontig_208.7	transmembrane protein	GO:0003954(NADH dehydrogenase activity);GO:1901006(ubiquinone-6 biosynthetic process)	ko00600(Sphingolipid metabolism)	[G]Carbohydrate transport and metabolism ;[M]Cell wall/membrane/envelope biogenesis	At1g32220	3	8266-8288
unconservative_supercontig_30_12749	CTTCAAGATCTTATGACGAAACA	evm.TU.supercontig_205.19	-	-	-	[S]Function unknown	-	4	8855-8877
unconservative_supercontig_30_12749	CTTCAAGATCTTATGACGAAACA	evm.TU.supercontig_5.155	uncharacterized LOC103450227	GO:0003723(RNA binding);GO:0004525(ribonuclease III activity);GO:0005634(nucleus);GO:0005737(cytoplasm);GO:0016442(RISC complex);GO:0030422(production of siRNA involved in RNA interference)	ko00904(Diterpenoid biosynthesis)	[E]Amino acid transport and metabolism ;[S]Function unknown	-	1.5	17360-17382
unconservative_supercontig_30_12749	CTTCAAGATCTTATGACGAAACA	evm.TU.supercontig_30.99	-	GO:0003674(molecular_function);GO:0008150(biological_process);GO:0009507(chloroplast)	-	[U]Intracellular trafficking, secretion, and vesicular transport	DDB_G0277049	2.5	3527-3549
unconservative_supercontig_30_12749	CTTCAAGATCTTATGACGAAACA	evm.TU.supercontig_47.53	-	GO:0003333(amino acid transmembrane transport);GO:0015171(amino acid transmembrane transporter activity)	-	[E]Amino acid transport and metabolism	GAT1	4	4787-4810
unconservative_supercontig_30_12749	CTTCAAGATCTTATGACGAAACA	evm.TU.supercontig_77.106	probable ribokinase	GO:0004747(ribokinase activity);GO:0005737(cytoplasm);GO:0006014(D-ribose metabolic process);GO:0009507(chloroplast);GO:0009570(chloroplast stroma);GO:0016301(kinase activity)	ko00030(Pentose phosphate pathway)	[G]Carbohydrate transport and metabolism	rbsk	4	6735-6757
unconservative_supercontig_30_12749	CTTCAAGATCTTATGACGAAACA	evm.TU.supercontig_91.64	-	-	-	[S]Function unknown	-	4	21252-21274
unconservative_supercontig_30_12749	CTTCAAGATCTTATGACGAAACA	C.papaya_newGene_2109	-	-	-	-	-	4	1718-1740
unconservative_supercontig_75_21810	TTGGACTGAAGGGAGCTCCT	evm.TU.supercontig_103.54	mitogen-activated protein kinase kinase 2	GO:0004674(protein serine/threonine kinase activity);GO:0005515(protein binding);GO:0005524(ATP binding);GO:0005634(nucleus);GO:0005737(cytoplasm);GO:0006468(protein phosphorylation);GO:0009507(chloroplast);GO:0016301(kinase activity);GO:0042802(identical protein binding)	ko04626(Plant-pathogen interaction)	[T]Signal transduction mechanisms	TOUSLED	3	3177-3196
unconservative_supercontig_75_21810	TTGGACTGAAGGGAGCTCCT	evm.TU.contig_38684	-	GO:0001046(core promoter sequence-specific DNA binding);GO:0001228(transcriptional activator activity, RNA polymerase II transcription regulatory region sequence-specific binding);GO:0005634(nucleus);GO:0006366(transcription from RNA polymerase II promoter)	-	[K]Transcription	UNE12	4	557-575
unconservative_supercontig_75_21810	TTGGACTGAAGGGAGCTCCT	evm.TU.supercontig_114.30	uncharacterized LOC102607982	GO:0004596(peptide alpha-N-acetyltransferase activity);GO:0005737(cytoplasm);GO:0017196(N-terminal peptidyl-methionine acetylation)	ko00563(Glycosylphosphatidylinositol(GPI)-anchor biosynthesis)	[L]Replication, recombination and repair	GIP	3.5	4211-4231
unconservative_supercontig_75_21810	TTGGACTGAAGGGAGCTCCT	evm.TU.supercontig_128.50	map3k delta-1 protein kinase	GO:0001666(response to hypoxia);GO:0004674(protein serine/threonine kinase activity);GO:0004712(protein serine/threonine/tyrosine kinase activity);GO:0005515(protein binding);GO:0005524(ATP binding);GO:0005634(nucleus);GO:0005789(endoplasmic reticulum membrane);GO:0009686(gibberellin biosynthetic process);GO:0009723(response to ethylene);GO:0009744(response to sucrose);GO:0009750(response to fruc…	ko04075(Plant hormone signal transduction)	[T]Signal transduction mechanisms	CTR1	4	12112-12132
unconservative_supercontig_75_21810	TTGGACTGAAGGGAGCTCCT	evm.TU.supercontig_2.210	-	GO:0005634(nucleus);GO:0005737(cytoplasm);GO:0006301(postreplication repair);GO:0031625(ubiquitin protein ligase binding);GO:0061630(ubiquitin protein ligase activity);GO:0070534(protein K63-linked ubiquitination)	-	[O]Posttranslational modification, protein turnover, chaperones	UEV1A	4	354-373
unconservative_supercontig_75_21810	TTGGACTGAAGGGAGCTCCT	evm.TU.supercontig_33.151	myb domain protein 30	GO:0003677(DNA binding);GO:0003700(transcription factor activity, sequence-specific DNA binding);GO:0005634(nucleus);GO:0006355(regulation of transcription, DNA-templated);GO:0009723(response to ethylene);GO:0009740(gibberellic acid mediated signaling pathway);GO:0009751(response to salicylic acid);GO:0043068(positive regulation of programmed cell death);GO:0045893(positive regulation of transcri…	ko04626(Plant-pathogen interaction)	[K]Transcription	GAM1	3	2089-2108
unconservative_supercontig_75_21810	TTGGACTGAAGGGAGCTCCT	evm.TU.supercontig_34.210	myb domain protein 30	GO:0003677(DNA binding);GO:0003700(transcription factor activity, sequence-specific DNA binding);GO:0005634(nucleus);GO:0006355(regulation of transcription, DNA-templated);GO:0009740(gibberellic acid mediated signaling pathway);GO:0009789(positive regulation of abscisic acid-activated signaling pathway);GO:0043068(positive regulation of programmed cell death);GO:0045893(positive regulation of tra…	ko04626(Plant-pathogen interaction)	[K]Transcription	GAM1	3	2957-2976
unconservative_supercontig_75_21810	TTGGACTGAAGGGAGCTCCT	evm.TU.supercontig_34.189	uncharacterized LOC104808371	GO:0003723(RNA binding);GO:0004525(ribonuclease III activity);GO:0005634(nucleus);GO:0005737(cytoplasm);GO:0016442(RISC complex);GO:0030422(production of siRNA involved in RNA interference)	ko00040(Pentose and glucuronate interconversions);ko00052(Galactose metabolism);ko00053(Ascorbate and aldarate metabolism);ko00520(Amino sugar and nucleotide sugar metabolism)	[L]Replication, recombination and repair	GIP	3	635-655
unconservative_supercontig_75_21810	TTGGACTGAAGGGAGCTCCT	evm.TU.supercontig_301.4	-	GO:0000981(RNA polymerase II transcription factor activity, sequence-specific DNA binding);GO:0005634(nucleus);GO:0006357(regulation of transcription from RNA polymerase II promoter)	-	[I]Lipid transport and metabolism ;[L]Replication, recombination and repair	-	3	925-944
unconservative_supercontig_75_21810	TTGGACTGAAGGGAGCTCCT	evm.TU.supercontig_4.99	pre-mRNA polyadenylation factor fip-1-like	GO:0003676(nucleic acid binding);GO:0005515(protein binding);GO:0005634(nucleus);GO:0005829(cytosol);GO:0009295(nucleoid);GO:0009507(chloroplast);GO:0009508(plastid chromosome);GO:0009570(chloroplast stroma)	ko03040(Spliceosome)	[S]Function unknown	PTAC10	3.5	3276-3295
unconservative_supercontig_75_21810	TTGGACTGAAGGGAGCTCCT	evm.TU.supercontig_54.65	-	-	-	-	-	3.5	320-340
unconservative_supercontig_75_21810	TTGGACTGAAGGGAGCTCCT	C.papaya_newGene_394	pre-mRNA polyadenylation factor fip-1-like	GO:0004832(valine-tRNA ligase activity);GO:0005829(cytosol);GO:0006438(valyl-tRNA aminoacylation)	ko03040(Spliceosome)	[S]Function unknown	-	3.5	5409-5428
unconservative_supercontig_75_21810	TTGGACTGAAGGGAGCTCCT	evm.TU.supercontig_9.315	-	GO:0005515(protein binding);GO:0005634(nucleus);GO:0016567(protein ubiquitination);GO:0019005(SCF ubiquitin ligase complex)	-	[P]Inorganic ion transport and metabolism	SKIP16	4	116-134
unconservative_supercontig_34_13909	TTTGTATTTTGATTTAGATGTG	evm.TU.supercontig_1.223	-	GO:0004672(protein kinase activity)	-	[T]Signal transduction mechanisms	STN7	3.5	11385-11406
unconservative_supercontig_34_13909	TTTGTATTTTGATTTAGATGTG	evm.TU.contig_46535	-	-	-	-	-	4	81-101
unconservative_supercontig_34_13909	TTTGTATTTTGATTTAGATGTG	gevm.TU.contig_25364.5	-	-	-	-	-	4	81-101
unconservative_supercontig_34_13909	TTTGTATTTTGATTTAGATGTG	gevm.TU.contig_25364.2	-	-	-	-	-	4	81-101
unconservative_supercontig_34_13909	TTTGTATTTTGATTTAGATGTG	evm.TU.supercontig_27.5	NADH-quinone oxidoreductase protein	GO:0005737(cytoplasm);GO:0005980(glycogen catabolic process);GO:0008184(glycogen phosphorylase activity);GO:0030170(pyridoxal phosphate binding)	ko00190(Oxidative phosphorylation)	[G]Carbohydrate transport and metabolism	ndhA	3	10184-10205
unconservative_supercontig_34_13909	TTTGTATTTTGATTTAGATGTG	evm.TU.supercontig_21.80	-	GO:0000911(cytokinesis by cell plate formation);GO:0007021(tubulin complex assembly);GO:0009507(chloroplast);GO:0009793(embryo development ending in seed dormancy)	-	[S]Function unknown	TFCE	4	8584-8604
unconservative_supercontig_34_13909	TTTGTATTTTGATTTAGATGTG	evm.TU.supercontig_46.67	-	GO:0005886(plasma membrane)	-	[S]Function unknown	-	3.5	2039-2059
unconservative_supercontig_34_13909	TTTGTATTTTGATTTAGATGTG	evm.TU.supercontig_46.23	-	GO:0003674(molecular_function);GO:0009507(chloroplast)	-	[S]Function unknown	-	4	1262-1282
unconservative_supercontig_34_13909	TTTGTATTTTGATTTAGATGTG	evm.TU.supercontig_37.33	-	GO:0005634(nucleus)	-	[S]Function unknown	-	4	252-272
unconservative_supercontig_34_13909	TTTGTATTTTGATTTAGATGTG	evm.TU.supercontig_63.26	uncharacterized LOC104808371	GO:0005739(mitochondrion)	ko00040(Pentose and glucuronate interconversions);ko00052(Galactose metabolism);ko00053(Ascorbate and aldarate metabolism);ko00520(Amino sugar and nucleotide sugar metabolism)	[L]Replication, recombination and repair	-	4	18957-18978
unconservative_supercontig_34_13909	TTTGTATTTTGATTTAGATGTG	evm.TU.supercontig_58.52	ureidoglycolate hydrolase	GO:0000256(allantoin catabolic process);GO:0004848(ureidoglycolate hydrolase activity);GO:0005739(mitochondrion);GO:0005783(endoplasmic reticulum);GO:0006145(purine nucleobase catabolic process);GO:0006508(proteolysis);GO:0008237(metallopeptidase activity);GO:0010136(ureide catabolic process);GO:0046872(metal ion binding);GO:0047652(allantoate deiminase activity)	ko00230(Purine metabolism)	[E]Amino acid transport and metabolism	UAH	4	3877-3897
unconservative_supercontig_34_13909	TTTGTATTTTGATTTAGATGTG	evm.TU.supercontig_9.121	-	GO:0004842(ubiquitin-protein transferase activity);GO:0005739(mitochondrion);GO:0007005(mitochondrion organization);GO:0008270(zinc ion binding);GO:0009941(chloroplast envelope);GO:0016021(integral component of membrane);GO:0016874(ligase activity)	-	[O]Posttranslational modification, protein turnover, chaperones	SP1	4	5504-5525
unconservative_supercontig_34_13909	TTTGTATTTTGATTTAGATGTG	C.papaya_newGene_675	uncharacterized LOC106392594	GO:0003674(molecular_function);GO:0005634(nucleus);GO:0005886(plasma membrane);GO:0008150(biological_process)	ko01210(2-Oxocarboxylic acid metabolism);ko01230(Biosynthesis of amino acids);ko00220(Arginine biosynthesis)	[S]Function unknown	At2g33490	4	15276-15297
unconservative_supercontig_34_13909	TTTGTATTTTGATTTAGATGTG	evm.TU.supercontig_9.366	-	GO:0003674(molecular_function);GO:0005515(protein binding);GO:0005576(extracellular region);GO:0008150(biological_process);GO:0016021(integral component of membrane);GO:0050832(defense response to fungus)	-	[S]Function unknown	BAGP1	4	4345-4365
unconservative_supercontig_34_13909	TTTGTATTTTGATTTAGATGTG	evm.TU.supercontig_9.253	-	GO:0016592(mediator complex)	-	[S]Function unknown	-	4	74-94
unconservative_supercontig_34_13909	TTTGTATTTTGATTTAGATGTG	evm.TU.supercontig_82.29	-	-	-	[S]Function unknown	-	4	321-341
unconservative_supercontig_52_17854	GCTGACCGGGCCTGCTGACGTGGC	evm.TU.supercontig_106.24	-	GO:0005634(nucleus);GO:0006281(DNA repair);GO:0016301(kinase activity)	-	[B]Chromatin structure and dynamics ;[D]Cell cycle control, cell division, chromosome partitioning ;[L]Replication, recombination and repair ;[T]Signal transduction mechanisms ;[U]Intracellular trafficking, secretion, and vesicular transport	TOR	2	4154-4176
unconservative_supercontig_52_17854	GCTGACCGGGCCTGCTGACGTGGC	evm.TU.supercontig_10.74	methylmalonate-semialdehyde dehydrogenase [acylating]	GO:0004029(aldehyde dehydrogenase (NAD) activity);GO:0004491(methylmalonate-semialdehyde dehydrogenase (acylating) activity);GO:0018478(malonate-semialdehyde dehydrogenase (acetylating) activity)	ko01200(Carbon metabolism);ko00640(Propanoate metabolism);ko00562(Inositol phosphate metabolism);ko00280(Valine, leucine and isoleucine degradation);ko00410(beta-Alanine metabolism)	[I]Lipid transport and metabolism	ALDH6B2	3	25188-25210
unconservative_supercontig_52_17854	GCTGACCGGGCCTGCTGACGTGGC	evm.TU.supercontig_20.14	-	-	-	-	-	0	201-224
unconservative_supercontig_52_17854	GCTGACCGGGCCTGCTGACGTGGC	evm.TU.supercontig_191.9	uncharacterized LOC104808371	GO:0003924(GTPase activity);GO:0005525(GTP binding);GO:0005634(nucleus);GO:0005737(cytoplasm);GO:0007264(small GTPase mediated signal transduction);GO:0009640(photomorphogenesis);GO:0015031(protein transport);GO:0032922(circadian regulation of gene expression)	ko00040(Pentose and glucuronate interconversions);ko00052(Galactose metabolism);ko00053(Ascorbate and aldarate metabolism);ko00520(Amino sugar and nucleotide sugar metabolism)	[S]Function unknown	At5g64813	1	19660-19683
unconservative_supercontig_52_17854	GCTGACCGGGCCTGCTGACGTGGC	evm.TU.supercontig_21.198	-	-	-	[S]Function unknown	-	4	1640-1662
unconservative_supercontig_52_17854	GCTGACCGGGCCTGCTGACGTGGC	evm.TU.supercontig_33.55	hypothetical protein	GO:0016020(membrane);GO:0016709(oxidoreductase activity, acting on paired donors, with incorporation or reduction of molecular oxygen, NAD(P)H as one donor, and incorporation of one atom of oxygen);GO:0044550(secondary metabolite biosynthetic process)	ko00903(Limonene and pinene degradation);ko00945(Stilbenoid, diarylheptanoid and gingerol biosynthesis)	[Q]Secondary metabolites biosynthesis, transport and catabolism	CYP71B36	0	4690-4713
unconservative_supercontig_52_17854	GCTGACCGGGCCTGCTGACGTGGC	evm.TU.supercontig_32.122	3-hydroxyisobutyryl-CoA hydrolase	GO:0004033(aldo-keto reductase (NADP) activity);GO:0009505(plant-type cell wall);GO:0009507(chloroplast);GO:0009570(chloroplast stroma);GO:0009941(chloroplast envelope)	ko01200(Carbon metabolism);ko00640(Propanoate metabolism);ko00280(Valine, leucine and isoleucine degradation);ko00410(beta-Alanine metabolism)	[L]Replication, recombination and repair	-	3.5	9870-9892
unconservative_supercontig_52_17854	GCTGACCGGGCCTGCTGACGTGGC	C.papaya_newGene_3435	macrophage migration inhibitory factor homolog	GO:0003674(molecular_function);GO:0006954(inflammatory response);GO:0009507(chloroplast);GO:0051707(response to other organism)	ko00350(Tyrosine metabolism);ko00360(Phenylalanine metabolism)	[S]Function unknown	-	0	1474-1497
unconservative_supercontig_52_17854	GCTGACCGGGCCTGCTGACGTGGC	C.papaya_newGene_2764	-	-	-	-	-	2	4686-4709
unconservative_supercontig_52_17854	GCTGACCGGGCCTGCTGACGTGGC	C.papaya_newGene_3087	uncharacterized LOC104602841	GO:0000166(nucleotide binding);GO:0000943(retrotransposon nucleocapsid);GO:0003676(nucleic acid binding);GO:0003677(DNA binding);GO:0003723(RNA binding);GO:0003824(catalytic activity);GO:0003887(DNA-directed DNA polymerase activity);GO:0003964(RNA-directed DNA polymerase activity);GO:0004190(aspartic-type endopeptidase activity);GO:0004518(nuclease activity);GO:0004519(endonuclease activity);GO:0…	ko04070(Phosphatidylinositol signaling system)	[L]Replication, recombination and repair	TY3B-G	3	50180-50202
unconservative_supercontig_52_17854	GCTGACCGGGCCTGCTGACGTGGC	evm.TU.supercontig_89.14	-	-	-	-	-	4	920-942
unconservative_supercontig_52_17854	GCTGACCGGGCCTGCTGACGTGGC	C.papaya_newGene_2359	-	-	-	-	-	4	2626-2648
unconservative_supercontig_97_25086	CGGGCTGCTCGGTTTAGTGGG	evm.TU.supercontig_17.166	Trehalose-6-phosphate synthase isoform 1	GO:0003825(alpha,alpha-trehalose-phosphate synthase (UDP-forming) activity);GO:0005576(extracellular region);GO:0005618(cell wall);GO:0005737(cytoplasm);GO:0005773(vacuole);GO:0005991(trehalose metabolic process);GO:0005992(trehalose biosynthetic process);GO:0009793(embryo development ending in seed dormancy);GO:0009832(plant-type cell wall biogenesis);GO:0010182(sugar mediated signaling pathway)…	ko00500(Starch and sucrose metabolism)	[L]Replication, recombination and repair	TPS1	1	10021-10041
unconservative_supercontig_97_25086	CGGGCTGCTCGGTTTAGTGGG	evm.TU.supercontig_135.7	methionine S-methyltransferase-like	GO:0000719(photoreactive repair);GO:0003904(deoxyribodipyrimidine photo-lyase activity)	ko00450(Selenocompound metabolism)	[S]Function unknown	At2g35130	3	4692-4712
unconservative_supercontig_97_25086	CGGGCTGCTCGGTTTAGTGGG	evm.TU.supercontig_195.1	methionine S-methyltransferase-like	GO:0005543(phospholipid binding);GO:0012505(endomembrane system);GO:0019898(extrinsic component of membrane)	ko00450(Selenocompound metabolism)	[L]Replication, recombination and repair	CPA	0.5	18507-18527
unconservative_supercontig_97_25086	CGGGCTGCTCGGTTTAGTGGG	evm.TU.supercontig_41.46	uncharacterized LOC103707976	GO:0000719(photoreactive repair);GO:0003904(deoxyribodipyrimidine photo-lyase activity)	ko00511(Other glycan degradation)	[L]Replication, recombination and repair	pol	4	2980-3000
unconservative_supercontig_97_25086	CGGGCTGCTCGGTTTAGTGGG	evm.TU.supercontig_56.15	(3S	GO:0003723(RNA binding);GO:0003964(RNA-directed DNA polymerase activity);GO:0005575(cellular_component);GO:0006278(RNA-dependent DNA biosynthetic process)	ko00902(Monoterpenoid biosynthesis)	[T]Signal transduction mechanisms	-	2	5606-5626
unconservative_supercontig_97_25086	CGGGCTGCTCGGTTTAGTGGG	C.papaya_newGene_3087	uncharacterized LOC104602841	GO:0000166(nucleotide binding);GO:0000943(retrotransposon nucleocapsid);GO:0003676(nucleic acid binding);GO:0003677(DNA binding);GO:0003723(RNA binding);GO:0003824(catalytic activity);GO:0003887(DNA-directed DNA polymerase activity);GO:0003964(RNA-directed DNA polymerase activity);GO:0004190(aspartic-type endopeptidase activity);GO:0004518(nuclease activity);GO:0004519(endonuclease activity);GO:0…	ko04070(Phosphatidylinositol signaling system)	[L]Replication, recombination and repair	TY3B-G	1	15484-15504
unconservative_supercontig_97_25086	CGGGCTGCTCGGTTTAGTGGG	C.papaya_newGene_913	uncharacterized LOC103707976	GO:0003674(molecular_function);GO:0005774(vacuolar membrane);GO:0008150(biological_process)	ko00511(Other glycan degradation)	[L]Replication, recombination and repair	TY3B-I	3	866-886
unconservative_supercontig_97_25086	CGGGCTGCTCGGTTTAGTGGG	evm.TU.supercontig_81.163	-	GO:0005737(cytoplasm);GO:0008270(zinc ion binding);GO:0016021(integral component of membrane);GO:0016567(protein ubiquitination);GO:0016874(ligase activity)	-	[S]Function unknown	XBAT31	4	1023-1043
unconservative_supercontig_933_40546	GCTGACCGGGCCTGCTGACGTGGC	evm.TU.supercontig_106.24	-	GO:0005634(nucleus);GO:0006281(DNA repair);GO:0016301(kinase activity)	-	[B]Chromatin structure and dynamics ;[D]Cell cycle control, cell division, chromosome partitioning ;[L]Replication, recombination and repair ;[T]Signal transduction mechanisms ;[U]Intracellular trafficking, secretion, and vesicular transport	TOR	2	4154-4176
unconservative_supercontig_933_40546	GCTGACCGGGCCTGCTGACGTGGC	evm.TU.supercontig_10.74	methylmalonate-semialdehyde dehydrogenase [acylating]	GO:0004029(aldehyde dehydrogenase (NAD) activity);GO:0004491(methylmalonate-semialdehyde dehydrogenase (acylating) activity);GO:0018478(malonate-semialdehyde dehydrogenase (acetylating) activity)	ko01200(Carbon metabolism);ko00640(Propanoate metabolism);ko00562(Inositol phosphate metabolism);ko00280(Valine, leucine and isoleucine degradation);ko00410(beta-Alanine metabolism)	[I]Lipid transport and metabolism	ALDH6B2	3	25188-25210
unconservative_supercontig_933_40546	GCTGACCGGGCCTGCTGACGTGGC	evm.TU.supercontig_20.14	-	-	-	-	-	0	201-224
unconservative_supercontig_933_40546	GCTGACCGGGCCTGCTGACGTGGC	evm.TU.supercontig_191.9	uncharacterized LOC104808371	GO:0003924(GTPase activity);GO:0005525(GTP binding);GO:0005634(nucleus);GO:0005737(cytoplasm);GO:0007264(small GTPase mediated signal transduction);GO:0009640(photomorphogenesis);GO:0015031(protein transport);GO:0032922(circadian regulation of gene expression)	ko00040(Pentose and glucuronate interconversions);ko00052(Galactose metabolism);ko00053(Ascorbate and aldarate metabolism);ko00520(Amino sugar and nucleotide sugar metabolism)	[S]Function unknown	At5g64813	1	19660-19683
unconservative_supercontig_933_40546	GCTGACCGGGCCTGCTGACGTGGC	evm.TU.supercontig_21.198	-	-	-	[S]Function unknown	-	4	1640-1662
unconservative_supercontig_933_40546	GCTGACCGGGCCTGCTGACGTGGC	evm.TU.supercontig_33.55	hypothetical protein	GO:0016020(membrane);GO:0016709(oxidoreductase activity, acting on paired donors, with incorporation or reduction of molecular oxygen, NAD(P)H as one donor, and incorporation of one atom of oxygen);GO:0044550(secondary metabolite biosynthetic process)	ko00903(Limonene and pinene degradation);ko00945(Stilbenoid, diarylheptanoid and gingerol biosynthesis)	[Q]Secondary metabolites biosynthesis, transport and catabolism	CYP71B36	0	4690-4713
unconservative_supercontig_933_40546	GCTGACCGGGCCTGCTGACGTGGC	evm.TU.supercontig_32.122	3-hydroxyisobutyryl-CoA hydrolase	GO:0004033(aldo-keto reductase (NADP) activity);GO:0009505(plant-type cell wall);GO:0009507(chloroplast);GO:0009570(chloroplast stroma);GO:0009941(chloroplast envelope)	ko01200(Carbon metabolism);ko00640(Propanoate metabolism);ko00280(Valine, leucine and isoleucine degradation);ko00410(beta-Alanine metabolism)	[L]Replication, recombination and repair	-	3.5	9870-9892
unconservative_supercontig_933_40546	GCTGACCGGGCCTGCTGACGTGGC	C.papaya_newGene_3435	macrophage migration inhibitory factor homolog	GO:0003674(molecular_function);GO:0006954(inflammatory response);GO:0009507(chloroplast);GO:0051707(response to other organism)	ko00350(Tyrosine metabolism);ko00360(Phenylalanine metabolism)	[S]Function unknown	-	0	1474-1497
unconservative_supercontig_933_40546	GCTGACCGGGCCTGCTGACGTGGC	C.papaya_newGene_2764	-	-	-	-	-	2	4686-4709
unconservative_supercontig_933_40546	GCTGACCGGGCCTGCTGACGTGGC	C.papaya_newGene_3087	uncharacterized LOC104602841	GO:0000166(nucleotide binding);GO:0000943(retrotransposon nucleocapsid);GO:0003676(nucleic acid binding);GO:0003677(DNA binding);GO:0003723(RNA binding);GO:0003824(catalytic activity);GO:0003887(DNA-directed DNA polymerase activity);GO:0003964(RNA-directed DNA polymerase activity);GO:0004190(aspartic-type endopeptidase activity);GO:0004518(nuclease activity);GO:0004519(endonuclease activity);GO:0…	ko04070(Phosphatidylinositol signaling system)	[L]Replication, recombination and repair	TY3B-G	3	50180-50202
unconservative_supercontig_933_40546	GCTGACCGGGCCTGCTGACGTGGC	evm.TU.supercontig_89.14	-	-	-	-	-	4	920-942
unconservative_supercontig_933_40546	GCTGACCGGGCCTGCTGACGTGGC	C.papaya_newGene_2359	-	-	-	-	-	4	2626-2648
unconservative_supercontig_218_34476	TTATTTGGGATATTTGTAGGTACC	evm.TU.supercontig_123.22	protein PELOTA	GO:0003747(translation release factor activity);GO:0004519(endonuclease activity);GO:0005634(nucleus);GO:0005737(cytoplasm);GO:0006415(translational termination);GO:0007126(meiotic nuclear division);GO:0046872(metal ion binding);GO:0070481(nuclear-transcribed mRNA catabolic process, non-stop decay);GO:0070966(nuclear-transcribed mRNA catabolic process, no-go decay);GO:0071025(RNA surveillance)	ko03015(mRNA surveillance pathway)	[S]Function unknown	PEL1	2	32543-32566
unconservative_supercontig_218_34476	TTATTTGGGATATTTGTAGGTACC	evm.TU.supercontig_16.4	probable phosphomevalonate kinase	GO:0004631(phosphomevalonate kinase activity);GO:0005524(ATP binding);GO:0005737(cytoplasm);GO:0005777(peroxisome);GO:0016126(sterol biosynthetic process);GO:0016310(phosphorylation);GO:0019287(isopentenyl diphosphate biosynthetic process, mevalonate pathway)	ko00900(Terpenoid backbone biosynthesis)	[I]Lipid transport and metabolism	PMK	2	16030-16053
unconservative_supercontig_218_34476	TTATTTGGGATATTTGTAGGTACC	evm.TU.supercontig_13.163	Glycosyl hydrolase family 38 protein isoform 1	GO:0004559(alpha-mannosidase activity);GO:0006013(mannose metabolic process);GO:0006517(protein deglycosylation)	ko00511(Other glycan degradation)	[G]Carbohydrate transport and metabolism	At3g26720	2	1334-1357
unconservative_supercontig_218_34476	TTATTTGGGATATTTGTAGGTACC	evm.TU.supercontig_135.7	methionine S-methyltransferase-like	GO:0000719(photoreactive repair);GO:0003904(deoxyribodipyrimidine photo-lyase activity)	ko00450(Selenocompound metabolism)	[S]Function unknown	At2g35130	4	3140-3163
unconservative_supercontig_218_34476	TTATTTGGGATATTTGTAGGTACC	evm.TU.supercontig_47.55	hypothetical protein	GO:0004033(aldo-keto reductase (NADP) activity);GO:0005737(cytoplasm);GO:0009507(chloroplast);GO:0009535(chloroplast thylakoid membrane);GO:0009941(chloroplast envelope);GO:0010287(plastoglobule);GO:0016491(oxidoreductase activity);GO:0055114(oxidation-reduction process)	ko00750(Vitamin B6 metabolism)	[C]Energy production and conversion	At1g06690	2	3706-3729
unconservative_supercontig_218_34476	TTATTTGGGATATTTGTAGGTACC	evm.TU.supercontig_42.161	phosphatidylinositol 4-phosphate 5-kinase 9-like	GO:0003924(GTPase activity);GO:0005525(GTP binding);GO:0005622(intracellular);GO:0005886(plasma membrane);GO:0006886(intracellular protein transport);GO:0006913(nucleocytoplasmic transport);GO:0007264(small GTPase mediated signal transduction)	ko00562(Inositol phosphate metabolism);ko04070(Phosphatidylinositol signaling system);ko04144(Endocytosis)	[S]Function unknown	RABC1	4	10522-10545
unconservative_supercontig_218_34476	TTATTTGGGATATTTGTAGGTACC	evm.TU.supercontig_73.90	endonuclease	GO:0003677(DNA binding);GO:0009507(chloroplast);GO:0009570(chloroplast stroma);GO:0009941(chloroplast envelope);GO:0016787(hydrolase activity)	ko03013(RNA transport);ko03015(mRNA surveillance pathway)	[L]Replication, recombination and repair	Ighmbp2	2	15320-15343
unconservative_supercontig_218_34476	TTATTTGGGATATTTGTAGGTACC	evm.TU.supercontig_51.114	putative H/ACA ribonucleoprotein complex subunit 1-like protein 1	GO:0001522(pseudouridine synthesis);GO:0003723(RNA binding);GO:0005634(nucleus);GO:0005730(nucleolus);GO:0005829(cytosol);GO:0006364(rRNA processing);GO:0009535(chloroplast thylakoid membrane);GO:0031429(box H/ACA snoRNP complex)	ko03008(Ribosome biogenesis in eukaryotes)	[J]Translation, ribosomal structure and biogenesis	At3g03920	2	2086-2109
unconservative_supercontig_218_34476	TTATTTGGGATATTTGTAGGTACC	evm.TU.supercontig_678.1	uncharacterized LOC104905624	GO:0004674(protein serine/threonine kinase activity);GO:0005622(intracellular);GO:0018105(peptidyl-serine phosphorylation);GO:0035556(intracellular signal transduction)	ko02010(ABC transporters)	[T]Signal transduction mechanisms	ndrA	3	16588-16611
unconservative_supercontig_218_34476	TTATTTGGGATATTTGTAGGTACC	evm.TU.supercontig_60.87	cysteine-rich receptor-like protein kinase 15	GO:0004674(protein serine/threonine kinase activity);GO:0004675(transmembrane receptor protein serine/threonine kinase activity);GO:0005524(ATP binding);GO:0006468(protein phosphorylation);GO:0016021(integral component of membrane);GO:0016301(kinase activity);GO:0016310(phosphorylation)	ko00520(Amino sugar and nucleotide sugar metabolism)	[T]Signal transduction mechanisms	At5g39030	4	1635-1658
unconservative_supercontig_218_34476	TTATTTGGGATATTTGTAGGTACC	evm.TU.supercontig_58.120	primary amine oxidase-like	GO:0005507(copper ion binding);GO:0005576(extracellular region);GO:0008131(primary amine oxidase activity);GO:0048038(quinone binding);GO:0055114(oxidation-reduction process)	ko00260(Glycine, serine and threonine metabolism);ko00350(Tyrosine metabolism);ko00360(Phenylalanine metabolism);ko00410(beta-Alanine metabolism);ko00950(Isoquinoline alkaloid biosynthesis);ko00960(Tropane, piperidine and pyridine alkaloid biosynthesis)	[Q]Secondary metabolites biosynthesis, transport and catabolism	-	4	8406-8429
unconservative_supercontig_218_34476	TTATTTGGGATATTTGTAGGTACC	evm.TU.supercontig_86.22	uncharacterized LOC102607982	GO:0003723(RNA binding);GO:0004525(ribonuclease III activity);GO:0005634(nucleus);GO:0005737(cytoplasm);GO:0016442(RISC complex);GO:0030422(production of siRNA involved in RNA interference)	ko00563(Glycosylphosphatidylinositol(GPI)-anchor biosynthesis)	[S]Function unknown	ASP1	2	5830-5853
unconservative_supercontig_218_34476	TTATTTGGGATATTTGTAGGTACC	evm.TU.supercontig_97.94	-	-	-	-	-	4	2152-2175
cpa-miR8153	TGCACTGTAGAGCCGTATTCGGAC	evm.TU.supercontig_172.13	Clathrin adaptor complexes medium subunit family protein isoform 1	GO:0005794(Golgi apparatus);GO:0005829(cytosol);GO:0005886(plasma membrane);GO:0005905(clathrin-coated pit);GO:0006886(intracellular protein transport);GO:0006897(endocytosis);GO:0008289(lipid binding);GO:0030125(clathrin vesicle coat);GO:0030131(clathrin adaptor complex)	ko04144(Endocytosis)	[U]Intracellular trafficking, secretion, and vesicular transport	AP2M	2	6178-6201
cpa-miR8153	TGCACTGTAGAGCCGTATTCGGAC	evm.TU.supercontig_16.4	probable phosphomevalonate kinase	GO:0004631(phosphomevalonate kinase activity);GO:0005524(ATP binding);GO:0005737(cytoplasm);GO:0005777(peroxisome);GO:0016126(sterol biosynthetic process);GO:0016310(phosphorylation);GO:0019287(isopentenyl diphosphate biosynthetic process, mevalonate pathway)	ko00900(Terpenoid backbone biosynthesis)	[I]Lipid transport and metabolism	PMK	3.5	12226-12249
cpa-miR8153	TGCACTGTAGAGCCGTATTCGGAC	evm.TU.supercontig_73.84	uncharacterized LOC102607982	GO:0003824(catalytic activity);GO:0005739(mitochondrion);GO:0008152(metabolic process);GO:0016208(AMP binding)	ko00563(Glycosylphosphatidylinositol(GPI)-anchor biosynthesis)	[Q]Secondary metabolites biosynthesis, transport and catabolism	At5g35930	2.5	37540-37563
cpa-miR8153	TGCACTGTAGAGCCGTATTCGGAC	C.papaya_newGene_1986	-	-	-	[S]Function unknown	ycf2	1	6581-6604
cpa-miR8149	AGCGAAGGGGACGCCTGAAGACTC	evm.TU.supercontig_10.51	-	-	-	-	-	2.5	238-261
cpa-miR8149	AGCGAAGGGGACGCCTGAAGACTC	evm.TU.supercontig_1.63	-	GO:0003674(molecular_function);GO:0008150(biological_process);GO:0009507(chloroplast)	-	[S]Function unknown	-	2.5	1099-1122
cpa-miR8149	AGCGAAGGGGACGCCTGAAGACTC	evm.TU.supercontig_27.109	-	GO:0005215(transporter activity);GO:0006810(transport);GO:0016021(integral component of membrane)	-	[S]Function unknown	tmem184A	2.5	1204-1227
cpa-miR8149	AGCGAAGGGGACGCCTGAAGACTC	evm.TU.supercontig_21.73	uncharacterized LOC104602841	GO:0003723(RNA binding);GO:0003964(RNA-directed DNA polymerase activity);GO:0005737(cytoplasm);GO:0006278(RNA-dependent DNA biosynthetic process);GO:0015074(DNA integration)	ko04070(Phosphatidylinositol signaling system)	[L]Replication, recombination and repair	TY3B-G	2.5	14711-14734
cpa-miR8149	AGCGAAGGGGACGCCTGAAGACTC	evm.TU.supercontig_182.4	transcription initiation factor IIB-2	GO:0005634(nucleus);GO:0005737(cytoplasm);GO:0006352(DNA-templated transcription, initiation);GO:0006355(regulation of transcription, DNA-templated);GO:0008270(zinc ion binding);GO:0017025(TBP-class protein binding)	ko03022(Basal transcription factors)	[K]Transcription	TFIIB2	3.5	2114-2137
cpa-miR8149	AGCGAAGGGGACGCCTGAAGACTC	evm.TU.supercontig_43.10	3-oxoacyl-[acyl-carrier-protein] reductase 4-like	GO:0018454(acetoacetyl-CoA reductase activity);GO:0020011(apicoplast);GO:0070402(NADPH binding)	ko01212(Fatty acid metabolism);ko00061(Fatty acid biosynthesis);ko01040(Biosynthesis of unsaturated fatty acids);ko00780(Biotin metabolism)	[S]Function unknown	CLKR27	2.5	2533-2556
cpa-miR8149	AGCGAAGGGGACGCCTGAAGACTC	evm.TU.supercontig_73.84	uncharacterized LOC102607982	GO:0003824(catalytic activity);GO:0005739(mitochondrion);GO:0008152(metabolic process);GO:0016208(AMP binding)	ko00563(Glycosylphosphatidylinositol(GPI)-anchor biosynthesis)	[Q]Secondary metabolites biosynthesis, transport and catabolism	At5g35930	1.5	36497-36520
cpa-miR8149	AGCGAAGGGGACGCCTGAAGACTC	evm.TU.supercontig_67.19	ethylene-insensitive protein 2-like	GO:0003676(nucleic acid binding);GO:0003723(RNA binding);GO:0003964(RNA-directed DNA polymerase activity);GO:0005575(cellular_component);GO:0006278(RNA-dependent DNA biosynthetic process);GO:0015074(DNA integration)	ko04075(Plant hormone signal transduction)	[L]Replication, recombination and repair	TY3B-G	3.5	5096-5119
cpa-miR8149	AGCGAAGGGGACGCCTGAAGACTC	C.papaya_newGene_1986	-	-	-	[S]Function unknown	ycf2	1.5	5546-5569
cpa-miR8149	AGCGAAGGGGACGCCTGAAGACTC	evm.TU.supercontig_98.11	probable serine/threonine-protein kinase GCN2	-	ko04141(Protein processing in endoplasmic reticulum)	[L]Replication, recombination and repair	-	2.5	599-622
cpa-miR8149	AGCGAAGGGGACGCCTGAAGACTC	C.papaya_newGene_3492	-	-	-	-	-	2.5	775-798
cpa-miR8149	AGCGAAGGGGACGCCTGAAGACTC	C.papaya_newGene_1562	-	-	-	-	-	2.5	10529-10552
unconservative_supercontig_95_24829	GCTGACCGGGCCTGCTGACGTGGC	evm.TU.supercontig_106.24	-	GO:0005634(nucleus);GO:0006281(DNA repair);GO:0016301(kinase activity)	-	[B]Chromatin structure and dynamics ;[D]Cell cycle control, cell division, chromosome partitioning ;[L]Replication, recombination and repair ;[T]Signal transduction mechanisms ;[U]Intracellular trafficking, secretion, and vesicular transport	TOR	2	4154-4176
unconservative_supercontig_95_24829	GCTGACCGGGCCTGCTGACGTGGC	evm.TU.supercontig_10.74	methylmalonate-semialdehyde dehydrogenase [acylating]	GO:0004029(aldehyde dehydrogenase (NAD) activity);GO:0004491(methylmalonate-semialdehyde dehydrogenase (acylating) activity);GO:0018478(malonate-semialdehyde dehydrogenase (acetylating) activity)	ko01200(Carbon metabolism);ko00640(Propanoate metabolism);ko00562(Inositol phosphate metabolism);ko00280(Valine, leucine and isoleucine degradation);ko00410(beta-Alanine metabolism)	[I]Lipid transport and metabolism	ALDH6B2	3	25188-25210
unconservative_supercontig_95_24829	GCTGACCGGGCCTGCTGACGTGGC	evm.TU.supercontig_20.14	-	-	-	-	-	0	201-224
unconservative_supercontig_95_24829	GCTGACCGGGCCTGCTGACGTGGC	evm.TU.supercontig_191.9	uncharacterized LOC104808371	GO:0003924(GTPase activity);GO:0005525(GTP binding);GO:0005634(nucleus);GO:0005737(cytoplasm);GO:0007264(small GTPase mediated signal transduction);GO:0009640(photomorphogenesis);GO:0015031(protein transport);GO:0032922(circadian regulation of gene expression)	ko00040(Pentose and glucuronate interconversions);ko00052(Galactose metabolism);ko00053(Ascorbate and aldarate metabolism);ko00520(Amino sugar and nucleotide sugar metabolism)	[S]Function unknown	At5g64813	1	19660-19683
unconservative_supercontig_95_24829	GCTGACCGGGCCTGCTGACGTGGC	evm.TU.supercontig_21.198	-	-	-	[S]Function unknown	-	4	1640-1662
unconservative_supercontig_95_24829	GCTGACCGGGCCTGCTGACGTGGC	evm.TU.supercontig_33.55	hypothetical protein	GO:0016020(membrane);GO:0016709(oxidoreductase activity, acting on paired donors, with incorporation or reduction of molecular oxygen, NAD(P)H as one donor, and incorporation of one atom of oxygen);GO:0044550(secondary metabolite biosynthetic process)	ko00903(Limonene and pinene degradation);ko00945(Stilbenoid, diarylheptanoid and gingerol biosynthesis)	[Q]Secondary metabolites biosynthesis, transport and catabolism	CYP71B36	0	4690-4713
unconservative_supercontig_95_24829	GCTGACCGGGCCTGCTGACGTGGC	evm.TU.supercontig_32.122	3-hydroxyisobutyryl-CoA hydrolase	GO:0004033(aldo-keto reductase (NADP) activity);GO:0009505(plant-type cell wall);GO:0009507(chloroplast);GO:0009570(chloroplast stroma);GO:0009941(chloroplast envelope)	ko01200(Carbon metabolism);ko00640(Propanoate metabolism);ko00280(Valine, leucine and isoleucine degradation);ko00410(beta-Alanine metabolism)	[L]Replication, recombination and repair	-	3.5	9870-9892
unconservative_supercontig_95_24829	GCTGACCGGGCCTGCTGACGTGGC	C.papaya_newGene_3435	macrophage migration inhibitory factor homolog	GO:0003674(molecular_function);GO:0006954(inflammatory response);GO:0009507(chloroplast);GO:0051707(response to other organism)	ko00350(Tyrosine metabolism);ko00360(Phenylalanine metabolism)	[S]Function unknown	-	0	1474-1497
unconservative_supercontig_95_24829	GCTGACCGGGCCTGCTGACGTGGC	C.papaya_newGene_2764	-	-	-	-	-	2	4686-4709
unconservative_supercontig_95_24829	GCTGACCGGGCCTGCTGACGTGGC	C.papaya_newGene_3087	uncharacterized LOC104602841	GO:0000166(nucleotide binding);GO:0000943(retrotransposon nucleocapsid);GO:0003676(nucleic acid binding);GO:0003677(DNA binding);GO:0003723(RNA binding);GO:0003824(catalytic activity);GO:0003887(DNA-directed DNA polymerase activity);GO:0003964(RNA-directed DNA polymerase activity);GO:0004190(aspartic-type endopeptidase activity);GO:0004518(nuclease activity);GO:0004519(endonuclease activity);GO:0…	ko04070(Phosphatidylinositol signaling system)	[L]Replication, recombination and repair	TY3B-G	3	50180-50202
unconservative_supercontig_95_24829	GCTGACCGGGCCTGCTGACGTGGC	evm.TU.supercontig_89.14	-	-	-	-	-	4	920-942
unconservative_supercontig_95_24829	GCTGACCGGGCCTGCTGACGTGGC	C.papaya_newGene_2359	-	-	-	-	-	4	2626-2648
unconservative_supercontig_88_23949	TGTTGTGTGTGATTGTGTATACA	evm.TU.supercontig_366.1	hypothetical protein	GO:0005623(cell);GO:0005737(cytoplasm);GO:0071333(cellular response to glucose stimulus)	ko03015(mRNA surveillance pathway)	[S]Function unknown	-	3.5	16954-16976
unconservative_supercontig_88_23949	TGTTGTGTGTGATTGTGTATACA	evm.TU.supercontig_6.357	-	GO:0009507(chloroplast);GO:0009672(auxin:proton symporter activity);GO:0009926(auxin polar transport);GO:0016021(integral component of membrane);GO:0055085(transmembrane transport)	-	[S]Function unknown	PILS5	4	1133-1156
unconservative_supercontig_88_23949	TGTTGTGTGTGATTGTGTATACA	C.papaya_newGene_3133	-	-	-	-	-	4	95-118
unconservative_supercontig_3_2418	GGTTATAGGATCTTGCACTGA	evm.TU.supercontig_1.134	-	GO:0004066(asparagine synthase (glutamine-hydrolyzing) activity);GO:0005829(cytosol);GO:0006529(asparagine biosynthetic process);GO:0006541(glutamine metabolic process);GO:0042803(protein homodimerization activity)	-	[E]Amino acid transport and metabolism	Asnsd1	4	1633-1653
unconservative_supercontig_3_2418	GGTTATAGGATCTTGCACTGA	evm.TU.supercontig_2858.1	V-type proton ATPase 16 kDa proteolipid subunit-like	GO:0004672(protein kinase activity);GO:0004693(cyclin-dependent protein serine/threonine kinase activity);GO:0005515(protein binding);GO:0005524(ATP binding);GO:0005634(nucleus);GO:0005829(cytosol);GO:0006397(mRNA processing);GO:0006468(protein phosphorylation);GO:0008353(RNA polymerase II carboxy-terminal domain kinase activity);GO:0009615(response to virus);GO:0009908(flower development);GO:001…	ko00190(Oxidative phosphorylation);ko04145(Phagosome)	[T]Signal transduction mechanisms	CDKC-1	4	3916-3935
unconservative_supercontig_3_2418	GGTTATAGGATCTTGCACTGA	evm.TU.supercontig_3.100	-	GO:0016787(hydrolase activity)	-	[S]Function unknown	-	3	4112-4132
unconservative_supercontig_3_2418	GGTTATAGGATCTTGCACTGA	C.papaya_newGene_650	-	-	-	-	-	4	586-605
unconservative_supercontig_93_24554	GCTGACCGGGCCTGCTGACGTGGC	evm.TU.supercontig_106.24	-	GO:0005634(nucleus);GO:0006281(DNA repair);GO:0016301(kinase activity)	-	[B]Chromatin structure and dynamics ;[D]Cell cycle control, cell division, chromosome partitioning ;[L]Replication, recombination and repair ;[T]Signal transduction mechanisms ;[U]Intracellular trafficking, secretion, and vesicular transport	TOR	2	4154-4176
unconservative_supercontig_93_24554	GCTGACCGGGCCTGCTGACGTGGC	evm.TU.supercontig_10.74	methylmalonate-semialdehyde dehydrogenase [acylating]	GO:0004029(aldehyde dehydrogenase (NAD) activity);GO:0004491(methylmalonate-semialdehyde dehydrogenase (acylating) activity);GO:0018478(malonate-semialdehyde dehydrogenase (acetylating) activity)	ko01200(Carbon metabolism);ko00640(Propanoate metabolism);ko00562(Inositol phosphate metabolism);ko00280(Valine, leucine and isoleucine degradation);ko00410(beta-Alanine metabolism)	[I]Lipid transport and metabolism	ALDH6B2	3	25188-25210
unconservative_supercontig_93_24554	GCTGACCGGGCCTGCTGACGTGGC	evm.TU.supercontig_20.14	-	-	-	-	-	0	201-224
unconservative_supercontig_93_24554	GCTGACCGGGCCTGCTGACGTGGC	evm.TU.supercontig_191.9	uncharacterized LOC104808371	GO:0003924(GTPase activity);GO:0005525(GTP binding);GO:0005634(nucleus);GO:0005737(cytoplasm);GO:0007264(small GTPase mediated signal transduction);GO:0009640(photomorphogenesis);GO:0015031(protein transport);GO:0032922(circadian regulation of gene expression)	ko00040(Pentose and glucuronate interconversions);ko00052(Galactose metabolism);ko00053(Ascorbate and aldarate metabolism);ko00520(Amino sugar and nucleotide sugar metabolism)	[S]Function unknown	At5g64813	1	19660-19683
unconservative_supercontig_93_24554	GCTGACCGGGCCTGCTGACGTGGC	evm.TU.supercontig_21.198	-	-	-	[S]Function unknown	-	4	1640-1662
unconservative_supercontig_93_24554	GCTGACCGGGCCTGCTGACGTGGC	evm.TU.supercontig_33.55	hypothetical protein	GO:0016020(membrane);GO:0016709(oxidoreductase activity, acting on paired donors, with incorporation or reduction of molecular oxygen, NAD(P)H as one donor, and incorporation of one atom of oxygen);GO:0044550(secondary metabolite biosynthetic process)	ko00903(Limonene and pinene degradation);ko00945(Stilbenoid, diarylheptanoid and gingerol biosynthesis)	[Q]Secondary metabolites biosynthesis, transport and catabolism	CYP71B36	0	4690-4713
unconservative_supercontig_93_24554	GCTGACCGGGCCTGCTGACGTGGC	evm.TU.supercontig_32.122	3-hydroxyisobutyryl-CoA hydrolase	GO:0004033(aldo-keto reductase (NADP) activity);GO:0009505(plant-type cell wall);GO:0009507(chloroplast);GO:0009570(chloroplast stroma);GO:0009941(chloroplast envelope)	ko01200(Carbon metabolism);ko00640(Propanoate metabolism);ko00280(Valine, leucine and isoleucine degradation);ko00410(beta-Alanine metabolism)	[L]Replication, recombination and repair	-	3.5	9870-9892
unconservative_supercontig_93_24554	GCTGACCGGGCCTGCTGACGTGGC	C.papaya_newGene_3435	macrophage migration inhibitory factor homolog	GO:0003674(molecular_function);GO:0006954(inflammatory response);GO:0009507(chloroplast);GO:0051707(response to other organism)	ko00350(Tyrosine metabolism);ko00360(Phenylalanine metabolism)	[S]Function unknown	-	0	1474-1497
unconservative_supercontig_93_24554	GCTGACCGGGCCTGCTGACGTGGC	C.papaya_newGene_2764	-	-	-	-	-	2	4686-4709
unconservative_supercontig_93_24554	GCTGACCGGGCCTGCTGACGTGGC	C.papaya_newGene_3087	uncharacterized LOC104602841	GO:0000166(nucleotide binding);GO:0000943(retrotransposon nucleocapsid);GO:0003676(nucleic acid binding);GO:0003677(DNA binding);GO:0003723(RNA binding);GO:0003824(catalytic activity);GO:0003887(DNA-directed DNA polymerase activity);GO:0003964(RNA-directed DNA polymerase activity);GO:0004190(aspartic-type endopeptidase activity);GO:0004518(nuclease activity);GO:0004519(endonuclease activity);GO:0…	ko04070(Phosphatidylinositol signaling system)	[L]Replication, recombination and repair	TY3B-G	3	50180-50202
unconservative_supercontig_93_24554	GCTGACCGGGCCTGCTGACGTGGC	evm.TU.supercontig_89.14	-	-	-	-	-	4	920-942
unconservative_supercontig_93_24554	GCTGACCGGGCCTGCTGACGTGGC	C.papaya_newGene_2359	-	-	-	-	-	4	2626-2648
unconservative_supercontig_2487_44789	GAGTGTATCTGTGATCTTTTGTGT	evm.TU.supercontig_117.92	-	-	-	-	-	3	1226-1249
unconservative_supercontig_2487_44789	GAGTGTATCTGTGATCTTTTGTGT	evm.TU.supercontig_117.91	Bacterial sec-independent translocation protein mttA/Hcf106	GO:0009535(chloroplast thylakoid membrane);GO:0009977(proton motive force dependent protein transmembrane transporter activity);GO:0031361(integral component of thylakoid membrane);GO:0033281(TAT protein transport complex);GO:0043953(protein transport by the Tat complex);GO:0045038(protein import into chloroplast thylakoid membrane)	ko03060(Protein export)	[U]Intracellular trafficking, secretion, and vesicular transport	TATA	3	4615-4638
unconservative_supercontig_2487_44789	GAGTGTATCTGTGATCTTTTGTGT	evm.TU.supercontig_64.8	-	GO:0000923(equatorial microtubule organizing center);GO:0005200(structural constituent of cytoskeleton);GO:0005813(centrosome);GO:0005816(spindle pole body);GO:0007126(meiotic nuclear division);GO:0008274(gamma-tubulin ring complex);GO:0031122(cytoplasmic microtubule organization);GO:0043015(gamma-tubulin binding);GO:0051011(microtubule minus-end binding);GO:0051298(centrosome duplication);GO:005…	-	[S]Function unknown	-	2.5	7845-7868
unconservative_supercontig_585_38787	ATATTACATCTGTCTCTTGC	evm.TU.supercontig_1017.2	-	GO:0005576(extracellular region);GO:0008150(biological_process);GO:0016740(transferase activity)	-	[S]Function unknown	At4g15970	3.5	467-486
unconservative_supercontig_585_38787	ATATTACATCTGTCTCTTGC	evm.TU.supercontig_15.132	-	GO:0003674(molecular_function);GO:0008150(biological_process);GO:0009507(chloroplast)	-	[S]Function unknown	At5g66631	3.5	873-891
unconservative_supercontig_585_38787	ATATTACATCTGTCTCTTGC	evm.TU.supercontig_146.46	-	GO:0005635(nuclear envelope);GO:0005829(cytosol);GO:0006606(protein import into nucleus);GO:0007165(signal transduction);GO:0008565(protein transporter activity)	-	[S]Function unknown	-	4	2361-2380
unconservative_supercontig_585_38787	ATATTACATCTGTCTCTTGC	evm.TU.supercontig_12.221	-	GO:0005774(vacuolar membrane);GO:0005886(plasma membrane);GO:0006814(sodium ion transport);GO:0006885(regulation of pH);GO:0009651(response to salt stress);GO:0015081(sodium ion transmembrane transporter activity);GO:0015385(sodium:proton antiporter activity);GO:0016021(integral component of membrane);GO:0055075(potassium ion homeostasis)	-	[P]Inorganic ion transport and metabolism	NHX4	4	894-913
unconservative_supercontig_585_38787	ATATTACATCTGTCTCTTGC	evm.TU.supercontig_119.92	hypothetical protein	GO:0005634(nucleus);GO:0005737(cytoplasm);GO:0006915(apoptotic process);GO:0042787(protein ubiquitination involved in ubiquitin-dependent protein catabolic process);GO:0043161(proteasome-mediated ubiquitin-dependent protein catabolic process);GO:0061630(ubiquitin protein ligase activity)	ko04120(Ubiquitin mediated proteolysis)	[O]Posttranslational modification, protein turnover, chaperones	SINAT2	4	1920-1938
unconservative_supercontig_585_38787	ATATTACATCTGTCTCTTGC	evm.TU.supercontig_3.60	Cyclic nucleotide-gated ion channel	GO:0005249(voltage-gated potassium channel activity);GO:0005887(integral component of plasma membrane);GO:0042391(regulation of membrane potential)	ko04626(Plant-pathogen interaction)	[U]Intracellular trafficking, secretion, and vesicular transport	CNGC1	3	4784-4804
unconservative_supercontig_585_38787	ATATTACATCTGTCTCTTGC	evm.TU.supercontig_3.257	-	GO:0006813(potassium ion transport);GO:0015079(potassium ion transmembrane transporter activity);GO:0015299(solute:proton antiporter activity);GO:0015386(potassium:proton antiporter activity);GO:0016021(integral component of membrane);GO:0071805(potassium ion transmembrane transport);GO:1902600(hydrogen ion transmembrane transport)	-	[P]Inorganic ion transport and metabolism	KEA5	3.5	7075-7094
unconservative_supercontig_585_38787	ATATTACATCTGTCTCTTGC	evm.TU.supercontig_76.5	-	GO:0000149(SNARE binding);GO:0005484(SNAP receptor activity);GO:0005789(endoplasmic reticulum membrane);GO:0005794(Golgi apparatus);GO:0006623(protein targeting to vacuole);GO:0006888(ER to Golgi vesicle-mediated transport);GO:0006891(intra-Golgi vesicle-mediated transport);GO:0006896(Golgi to vacuole transport);GO:0012507(ER to Golgi transport vesicle membrane);GO:0031201(SNARE complex);GO:00319…	-	[U]Intracellular trafficking, secretion, and vesicular transport	NPSN11	4	13921-13940
unconservative_supercontig_3528_45970	GACGACGTACCCTCTGACGAGAGT	evm.TU.supercontig_154.9	uncharacterized LOC103696395	GO:0000719(photoreactive repair);GO:0003904(deoxyribodipyrimidine photo-lyase activity)	ko00073(Cutin, suberine and wax biosynthesis);ko04146(Peroxisome)	[L]Replication, recombination and repair	TY3B-G	3.5	31740-31763
unconservative_supercontig_3528_45970	GACGACGTACCCTCTGACGAGAGT	evm.TU.supercontig_24.19	-	-	-	-	-	2	2601-2624
unconservative_supercontig_3528_45970	GACGACGTACCCTCTGACGAGAGT	evm.TU.supercontig_224.8	uncharacterized LOC104808371	GO:0003723(RNA binding);GO:0004525(ribonuclease III activity);GO:0005634(nucleus);GO:0005737(cytoplasm);GO:0016442(RISC complex);GO:0030422(production of siRNA involved in RNA interference)	ko00040(Pentose and glucuronate interconversions);ko00052(Galactose metabolism);ko00053(Ascorbate and aldarate metabolism);ko00520(Amino sugar and nucleotide sugar metabolism)	[S]Function unknown ;[L]Replication, recombination and repair	-	3.5	3132-3155
unconservative_supercontig_3528_45970	GACGACGTACCCTCTGACGAGAGT	evm.TU.supercontig_61.44	-	GO:0005515(protein binding);GO:0005634(nucleus);GO:0006351(transcription, DNA-templated);GO:0006355(regulation of transcription, DNA-templated);GO:0016568(chromatin modification);GO:0080008(Cul4-RING E3 ubiquitin ligase complex)	-	[S]Function unknown	MSI5	3.5	16973-16996
unconservative_supercontig_3528_45970	GACGACGTACCCTCTGACGAGAGT	evm.TU.supercontig_63.38	-	-	-	-	-	4	2653-2676
unconservative_supercontig_3528_45970	GACGACGTACCCTCTGACGAGAGT	C.papaya_newGene_501	methionine S-methyltransferase-like	-	ko00450(Selenocompound metabolism)	[L]Replication, recombination and repair	-	2.5	6534-6557
cpa-miR394a	TTGGCATTCTGTCCACCTCC	evm.TU.supercontig_1000.1	hypothetical protein	GO:0000050(urea cycle);GO:0004585(ornithine carbamoyltransferase activity);GO:0005737(cytoplasm);GO:0042450(arginine biosynthetic process via ornithine);GO:0043231(intracellular membrane-bounded organelle)	ko01230(Biosynthesis of amino acids);ko00220(Arginine biosynthesis)	[E]Amino acid transport and metabolism	ARGF	4	4363-4382
cpa-miR394a	TTGGCATTCTGTCCACCTCC	evm.TU.supercontig_115.9	transcription factor HY5	GO:0003677(DNA binding);GO:0003690(double-stranded DNA binding);GO:0003700(transcription factor activity, sequence-specific DNA binding);GO:0005515(protein binding);GO:0005634(nucleus);GO:0006351(transcription, DNA-templated);GO:0006355(regulation of transcription, DNA-templated);GO:0009585(red, far-red light phototransduction);GO:0009640(photomorphogenesis);GO:0009737(response to abscisic acid);…	ko04712(Circadian rhythm - plant)	[K]Transcription	HY5	4	2221-2240
cpa-miR394a	TTGGCATTCTGTCCACCTCC	evm.TU.supercontig_12.21	uncharacterized aarF domain-containing protein kinase At1g79600	GO:0005886(plasma membrane);GO:0016021(integral component of membrane);GO:0016301(kinase activity);GO:0016310(phosphorylation)	ko04626(Plant-pathogen interaction)	[S]Function unknown	abkC	4	836-854
cpa-miR394a	TTGGCATTCTGTCCACCTCC	evm.TU.supercontig_43.69	-	GO:0004842(ubiquitin-protein transferase activity);GO:0010305(leaf vascular tissue pattern formation);GO:0010928(regulation of auxin mediated signaling pathway);GO:0019005(SCF ubiquitin ligase complex);GO:0031146(SCF-dependent proteasomal ubiquitin-dependent protein catabolic process);GO:0060776(simple leaf morphogenesis)	-	[S]Function unknown	FBX6	1	312-331
cpa-miR394a	TTGGCATTCTGTCCACCTCC	evm.TU.supercontig_53.93	-	GO:0003676(nucleic acid binding);GO:0003700(transcription factor activity, sequence-specific DNA binding);GO:0005515(protein binding);GO:0005634(nucleus);GO:0006351(transcription, DNA-templated);GO:0006355(regulation of transcription, DNA-templated);GO:0009741(response to brassinosteroid);GO:0009826(unidimensional cell growth);GO:0033169(histone H3-K9 demethylation);GO:0046872(metal ion binding);…	-	[S]Function unknown	ELF6	3	327-347
cpa-miR394a	TTGGCATTCTGTCCACCTCC	evm.TU.supercontig_71.38	uncharacterized LOC103450227	-	ko00904(Diterpenoid biosynthesis)	[L]Replication, recombination and repair	-	3.5	488-507
unconservative_supercontig_5_3318	ATACTGTGCGTAACTCAATTGATG	evm.TU.supercontig_215.8	-	GO:0003674(molecular_function);GO:0005634(nucleus);GO:0031307(integral component of mitochondrial outer membrane)	-	[S]Function unknown	-	3	7936-7959
unconservative_supercontig_5_3318	ATACTGTGCGTAACTCAATTGATG	C.papaya_newGene_1813	-	GO:0000902(cell morphogenesis);GO:0004702(receptor signaling protein serine/threonine kinase activity);GO:0005524(ATP binding);GO:0005886(plasma membrane);GO:0007165(signal transduction);GO:0009506(plasmodesma);GO:0010059(positive regulation of atrichoblast fate specification);GO:0010063(positive regulation of trichoblast fate specification);GO:0010071(root meristem specification);GO:0010305(leaf…	-	[T]Signal transduction mechanisms	SUB	0	3098-3121
unconservative_supercontig_5_3318	ATACTGTGCGTAACTCAATTGATG	C.papaya_newGene_1912	hypothetical protein	GO:0003690(double-stranded DNA binding);GO:0005739(mitochondrion);GO:0006355(regulation of transcription, DNA-templated)	ko03013(RNA transport)	[S]Function unknown	ALY3	2.5	3887-3910
unconservative_supercontig_65_20146	CAGACTTGAGATCCTGTCTCC	evm.TU.supercontig_24.36	-	GO:0004674(protein serine/threonine kinase activity);GO:0005524(ATP binding);GO:0005634(nucleus);GO:0005737(cytoplasm);GO:0006468(protein phosphorylation);GO:0016301(kinase activity);GO:0016310(phosphorylation)	-	[T]Signal transduction mechanisms	CDKF-4	1	4740-4760
unconservative_supercontig_65_20146	CAGACTTGAGATCCTGTCTCC	evm.TU.supercontig_37.228	-	GO:0005515(protein binding);GO:0005634(nucleus);GO:0005737(cytoplasm);GO:0006281(DNA repair);GO:0006351(transcription, DNA-templated);GO:0006355(regulation of transcription, DNA-templated);GO:0009507(chloroplast);GO:0009908(flower development);GO:0030154(cell differentiation);GO:0043981(histone H4-K5 acetylation);GO:0048510(regulation of timing of transition from vegetative to reproductive phase)…	-	[K]Transcription	TAF14B	1	2505-2525
unconservative_supercontig_65_20146	CAGACTTGAGATCCTGTCTCC	evm.TU.supercontig_5.207	-	GO:0000779(condensed chromosome, centromeric region);GO:0000799(nuclear condensin complex);GO:0003682(chromatin binding);GO:0007076(mitotic chromosome condensation);GO:0010032(meiotic chromosome condensation);GO:0042393(histone binding);GO:0051304(chromosome separation)	-	[B]Chromatin structure and dynamics ;[D]Cell cycle control, cell division, chromosome partitioning	ncapd2	4	5234-5255
unconservative_supercontig_65_20146	CAGACTTGAGATCCTGTCTCC	evm.TU.supercontig_65.128	Forms aploid and binucleate cells 1c	GO:0000285(1-phosphatidylinositol-3-phosphate 5-kinase activity);GO:0005524(ATP binding);GO:0005634(nucleus);GO:0016308(1-phosphatidylinositol-4-phosphate 5-kinase activity);GO:0090332(stomatal closure)	ko00562(Inositol phosphate metabolism);ko04070(Phosphatidylinositol signaling system);ko04145(Phagosome)	[O]Posttranslational modification, protein turnover, chaperones ;[T]Signal transduction mechanisms	FAB1C	0	2577-2597
unconservative_supercontig_65_20146	CAGACTTGAGATCCTGTCTCC	evm.TU.supercontig_57.41	-	GO:0005215(transporter activity);GO:0005524(ATP binding);GO:0005739(mitochondrion);GO:0005743(mitochondrial inner membrane);GO:0005746(mitochondrial respiratory chain);GO:0006744(ubiquinone biosynthetic process);GO:0010224(response to UV-B);GO:0015996(chlorophyll catabolic process);GO:0016740(transferase activity);GO:0017004(cytochrome complex assembly)	-	[S]Function unknown	ABC1	1.5	227-247
unconservative_supercontig_65_20146	CAGACTTGAGATCCTGTCTCC	evm.TU.supercontig_5.59	-	-	-	[S]Function unknown	FBL11	3	7012-7032
unconservative_supercontig_65_20146	CAGACTTGAGATCCTGTCTCC	evm.TU.supercontig_8.199	transcription factor PIF4-like	GO:0003677(DNA binding);GO:0003700(transcription factor activity, sequence-specific DNA binding);GO:0005515(protein binding);GO:0005634(nucleus);GO:0006351(transcription, DNA-templated);GO:0006355(regulation of transcription, DNA-templated);GO:0006783(heme biosynthetic process);GO:0009740(gibberellic acid mediated signaling pathway);GO:0009959(negative gravitropism);GO:0010029(regulation of seed …	ko04075(Plant hormone signal transduction)	[K]Transcription	PIF1	4	3943-3963
unconservative_supercontig_65_20146	CAGACTTGAGATCCTGTCTCC	C.papaya_newGene_11	-	-	-	-	-	1	3098-3118
unconservative_supercontig_1237_41655	GATGGTGTACCCTCTGACGAGAGT	evm.TU.supercontig_123.22	protein PELOTA	GO:0003747(translation release factor activity);GO:0004519(endonuclease activity);GO:0005634(nucleus);GO:0005737(cytoplasm);GO:0006415(translational termination);GO:0007126(meiotic nuclear division);GO:0046872(metal ion binding);GO:0070481(nuclear-transcribed mRNA catabolic process, non-stop decay);GO:0070966(nuclear-transcribed mRNA catabolic process, no-go decay);GO:0071025(RNA surveillance)	ko03015(mRNA surveillance pathway)	[S]Function unknown	PEL1	3.5	5604-5627
unconservative_supercontig_1237_41655	GATGGTGTACCCTCTGACGAGAGT	evm.TU.supercontig_24.19	-	-	-	-	-	2	2601-2624
unconservative_supercontig_1237_41655	GATGGTGTACCCTCTGACGAGAGT	evm.TU.supercontig_24.27	uncharacterized LOC103707976	GO:0003723(RNA binding);GO:0003964(RNA-directed DNA polymerase activity);GO:0005737(cytoplasm);GO:0006278(RNA-dependent DNA biosynthetic process);GO:0015074(DNA integration)	ko00511(Other glycan degradation)	[L]Replication, recombination and repair	-	2	1460-1483
unconservative_supercontig_1237_41655	GATGGTGTACCCTCTGACGAGAGT	evm.TU.supercontig_61.44	-	GO:0005515(protein binding);GO:0005634(nucleus);GO:0006351(transcription, DNA-templated);GO:0006355(regulation of transcription, DNA-templated);GO:0016568(chromatin modification);GO:0080008(Cul4-RING E3 ubiquitin ligase complex)	-	[S]Function unknown	MSI5	3.5	16973-16996
unconservative_supercontig_1237_41655	GATGGTGTACCCTCTGACGAGAGT	C.papaya_newGene_501	methionine S-methyltransferase-like	-	ko00450(Selenocompound metabolism)	[L]Replication, recombination and repair	-	2.5	6534-6557
cpa-miR156a	TGACAGAAGAGAGTGAGCAC	evm.TU.supercontig_1095.1	-	-	-	[S]Function unknown	-	1	176-195
cpa-miR156a	TGACAGAAGAGAGTGAGCAC	gevm.TU.contig_28852.3	hypothetical protein	GO:0005737(cytoplasm);GO:0008270(zinc ion binding);GO:0009617(response to bacterium);GO:0009809(lignin biosynthetic process);GO:0045551(cinnamyl-alcohol dehydrogenase activity);GO:0046029(mannitol dehydrogenase activity);GO:0047681(aryl-alcohol dehydrogenase (NADP+) activity);GO:0052747(sinapyl alcohol dehydrogenase activity);GO:0055114(oxidation-reduction process)	ko00940(Phenylpropanoid biosynthesis)	[C]Energy production and conversion	CAD	4	1446-1466
cpa-miR156a	TGACAGAAGAGAGTGAGCAC	evm.TU.supercontig_149.4	-	-	-	[K]Transcription	-	1	41-60
cpa-miR156a	TGACAGAAGAGAGTGAGCAC	evm.TU.supercontig_12.258	-	-	-	-	-	3.5	196-215
cpa-miR156a	TGACAGAAGAGAGTGAGCAC	evm.TU.supercontig_129.10	lectin-domain containing receptor kinase VI.3-like	GO:0004674(protein serine/threonine kinase activity);GO:0005524(ATP binding);GO:0005886(plasma membrane);GO:0006468(protein phosphorylation);GO:0016021(integral component of membrane);GO:0016301(kinase activity);GO:0030246(carbohydrate binding)	ko00500(Starch and sucrose metabolism)	[T]Signal transduction mechanisms	LECRK91	3.5	1903-1921
cpa-miR156a	TGACAGAAGAGAGTGAGCAC	evm.TU.supercontig_1400.1	-	GO:0015079(potassium ion transmembrane transporter activity);GO:0016020(membrane)	-	[P]Inorganic ion transport and metabolism	HAK13	4	869-888
cpa-miR156a	TGACAGAAGAGAGTGAGCAC	evm.TU.supercontig_113.52	-	GO:0034220(ion transmembrane transport);GO:0042802(identical protein binding);GO:0044005(induction by symbiont in host of tumor, nodule, or growth)	-	[P]Inorganic ion transport and metabolism	SYM8	4	2223-2241
cpa-miR156a	TGACAGAAGAGAGTGAGCAC	evm.TU.supercontig_152.57	-	GO:0003700(transcription factor activity, sequence-specific DNA binding);GO:0005515(protein binding);GO:0005634(nucleus);GO:0006355(regulation of transcription, DNA-templated);GO:0009691(cytokinin biosynthetic process);GO:0009934(regulation of meristem structural organization);GO:0019827(stem cell population maintenance);GO:0043565(sequence-specific DNA binding);GO:0048440(carpel development)	-	[K]Transcription	STM	4	320-340
cpa-miR156a	TGACAGAAGAGAGTGAGCAC	evm.TU.supercontig_136.37	indole-3-glycerol phosphate synthase	GO:0000162(tryptophan biosynthetic process);GO:0004425(indole-3-glycerol-phosphate synthase activity);GO:0004640(phosphoribosylanthranilate isomerase activity)	ko01230(Biosynthesis of amino acids);ko00400(Phenylalanine, tyrosine and tryptophan biosynthesis)	[E]Amino acid transport and metabolism	IGPS	4	1985-2003
cpa-miR156a	TGACAGAAGAGAGTGAGCAC	evm.TU.supercontig_136.36	indole-3-glycerol phosphate synthase	GO:0000162(tryptophan biosynthetic process);GO:0004425(indole-3-glycerol-phosphate synthase activity);GO:0004640(phosphoribosylanthranilate isomerase activity)	ko01230(Biosynthesis of amino acids);ko00400(Phenylalanine, tyrosine and tryptophan biosynthesis)	[S]Function unknown	IGPS	4	630-648
cpa-miR156a	TGACAGAAGAGAGTGAGCAC	evm.TU.supercontig_277.4	-	GO:0005315(inorganic phosphate transmembrane transporter activity);GO:0009536(plastid);GO:0016021(integral component of membrane);GO:0098656(anion transmembrane transport)	-	[G]Carbohydrate transport and metabolism	ANTR6	2.5	6512-6531
cpa-miR156a	TGACAGAAGAGAGTGAGCAC	evm.TU.supercontig_261.2	auxin response factor 19-like	GO:0003677(DNA binding);GO:0003700(transcription factor activity, sequence-specific DNA binding);GO:0005634(nucleus);GO:0006351(transcription, DNA-templated);GO:0006355(regulation of transcription, DNA-templated);GO:0009723(response to ethylene);GO:0009733(response to auxin);GO:0009734(auxin-activated signaling pathway);GO:0010311(lateral root formation);GO:0043565(sequence-specific DNA binding);…	ko04075(Plant hormone signal transduction)	[K]Transcription	ARF7	4	1301-1319
cpa-miR156a	TGACAGAAGAGAGTGAGCAC	evm.TU.supercontig_43.63	-	-	-	[K]Transcription	-	1	321-340
cpa-miR156a	TGACAGAAGAGAGTGAGCAC	evm.TU.supercontig_30.96	-	GO:0004842(ubiquitin-protein transferase activity);GO:0019005(SCF ubiquitin ligase complex);GO:0031146(SCF-dependent proteasomal ubiquitin-dependent protein catabolic process)	-	[S]Function unknown	-	3	288-307
cpa-miR156a	TGACAGAAGAGAGTGAGCAC	evm.TU.supercontig_447.1	-	-	-	[S]Function unknown	SPL7	3	3657-3675
cpa-miR156a	TGACAGAAGAGAGTGAGCAC	evm.TU.supercontig_29.91	-	GO:0004047(aminomethyltransferase activity);GO:0005739(mitochondrion);GO:0005759(mitochondrial matrix);GO:0016226(iron-sulfur cluster assembly);GO:0016740(transferase activity)	-	[S]Function unknown	At4g12130	4	2016-2035
cpa-miR156a	TGACAGAAGAGAGTGAGCAC	evm.TU.supercontig_441.1	-	GO:0016149(translation release factor activity, codon specific);GO:0043022(ribosome binding)	-	[J]Translation, ribosomal structure and biogenesis	APG3	4	1429-1449
cpa-miR156a	TGACAGAAGAGAGTGAGCAC	evm.TU.supercontig_367.1	DnaJ homolog	GO:0005634(nucleus);GO:0006457(protein folding);GO:0009737(response to abscisic acid);GO:0016020(membrane)	ko04141(Protein processing in endoplasmic reticulum)	[O]Posttranslational modification, protein turnover, chaperones	ATJ16	4	2585-2605
cpa-miR156a	TGACAGAAGAGAGTGAGCAC	evm.TU.supercontig_40.69	-	GO:0003723(RNA binding);GO:0003968(RNA-directed RNA polymerase activity);GO:0005575(cellular_component);GO:0016441(posttranscriptional gene silencing);GO:0031047(gene silencing by RNA)	-	[K]Transcription	RDR5	4	2471-2491
cpa-miR156a	TGACAGAAGAGAGTGAGCAC	evm.TU.supercontig_55.76	-	GO:0003714(transcription corepressor activity);GO:0005634(nucleus)	-	[S]Function unknown	scai	3.5	4331-4350
cpa-miR156a	TGACAGAAGAGAGTGAGCAC	evm.TU.supercontig_71.59	peroxisomal nicotinamide adenine dinucleotide carrier-like	GO:0003735(structural constituent of ribosome);GO:0006412(translation)	ko04146(Peroxisome)	[S]Function unknown	BOU	3.5	404-424
cpa-miR156a	TGACAGAAGAGAGTGAGCAC	evm.TU.supercontig_64.137	Plastidic type i signal peptidase 1 isoform 1	GO:0004252(serine-type endopeptidase activity);GO:0006465(signal peptide processing);GO:0006627(protein processing involved in protein targeting to mitochondrion);GO:0009535(chloroplast thylakoid membrane);GO:0010027(thylakoid membrane organization);GO:0033108(mitochondrial respiratory chain complex assembly);GO:0042720(mitochondrial inner membrane peptidase complex)	ko03060(Protein export)	[U]Intracellular trafficking, secretion, and vesicular transport	TPP1	4	1854-1873
cpa-miR156a	TGACAGAAGAGAGTGAGCAC	evm.TU.supercontig_64.36	-	GO:0005634(nucleus);GO:0016021(integral component of membrane);GO:0016757(transferase activity, transferring glycosyl groups)	-	[S]Function unknown	-	4	427-446
cpa-miR156a	TGACAGAAGAGAGTGAGCAC	evm.TU.supercontig_66.55	Os10g0461100	GO:0005634(nucleus);GO:0009507(chloroplast);GO:0009535(chloroplast thylakoid membrane);GO:0016021(integral component of membrane);GO:0048564(photosystem I assembly)	ko00195(Photosynthesis)	[S]Function unknown	-	4	72-90
cpa-miR156a	TGACAGAAGAGAGTGAGCAC	C.papaya_newGene_2096	-	GO:0003674(molecular_function);GO:0005886(plasma membrane);GO:0008150(biological_process);GO:0016021(integral component of membrane)	-	[S]Function unknown	At3g53850	3	1961-1979
cpa-miR156a	TGACAGAAGAGAGTGAGCAC	evm.TU.supercontig_92.30	-	GO:0003924(GTPase activity);GO:0005622(intracellular);GO:0006412(translation)	-	[T]Signal transduction mechanisms	typA	3.5	6006-6025
cpa-miR156a	TGACAGAAGAGAGTGAGCAC	C.papaya_newGene_1652	uncharacterized LOC104602841	GO:0000719(photoreactive repair);GO:0003904(deoxyribodipyrimidine photo-lyase activity)	ko04070(Phosphatidylinositol signaling system)	[L]Replication, recombination and repair	pol	3.5	4096-4114
cpa-miR156a	TGACAGAAGAGAGTGAGCAC	C.papaya_newGene_633	-	-	-	-	-	3.5	637-657
unconservative_supercontig_116_27590	TCCGATCGCGATTAAATAGAGAGT	evm.TU.supercontig_123.12	methionine S-methyltransferase-like	GO:0000719(photoreactive repair);GO:0003904(deoxyribodipyrimidine photo-lyase activity)	ko00450(Selenocompound metabolism)	[L]Replication, recombination and repair	pol	1	7972-7995
unconservative_supercontig_116_27590	TCCGATCGCGATTAAATAGAGAGT	evm.TU.supercontig_17.166	Trehalose-6-phosphate synthase isoform 1	GO:0003825(alpha,alpha-trehalose-phosphate synthase (UDP-forming) activity);GO:0005576(extracellular region);GO:0005618(cell wall);GO:0005737(cytoplasm);GO:0005773(vacuole);GO:0005991(trehalose metabolic process);GO:0005992(trehalose biosynthetic process);GO:0009793(embryo development ending in seed dormancy);GO:0009832(plant-type cell wall biogenesis);GO:0010182(sugar mediated signaling pathway)…	ko00500(Starch and sucrose metabolism)	[L]Replication, recombination and repair	TPS1	2	14220-14243
unconservative_supercontig_116_27590	TCCGATCGCGATTAAATAGAGAGT	evm.TU.supercontig_1305.1	N-acetylglucosaminyltransferase	GO:0000139(Golgi membrane);GO:0005794(Golgi apparatus);GO:0008375(acetylglucosaminyltransferase activity);GO:0015020(glucuronosyltransferase activity);GO:0016020(membrane);GO:0016021(integral component of membrane);GO:0016051(carbohydrate biosynthetic process)	ko00601(Glycosphingolipid biosynthesis - lacto and neolacto series)	[S]Function unknown	GLCAT14C	2.5	5793-5816
unconservative_supercontig_116_27590	TCCGATCGCGATTAAATAGAGAGT	evm.TU.supercontig_135.7	methionine S-methyltransferase-like	GO:0000719(photoreactive repair);GO:0003904(deoxyribodipyrimidine photo-lyase activity)	ko00450(Selenocompound metabolism)	[S]Function unknown	At2g35130	3	9330-9353
unconservative_supercontig_116_27590	TCCGATCGCGATTAAATAGAGAGT	evm.TU.supercontig_1473.1	methionine S-methyltransferase-like	GO:0000719(photoreactive repair);GO:0003904(deoxyribodipyrimidine photo-lyase activity)	ko00450(Selenocompound metabolism)	[L]Replication, recombination and repair	pol	4	5061-5084
unconservative_supercontig_116_27590	TCCGATCGCGATTAAATAGAGAGT	evm.TU.supercontig_265.4	-	GO:0003677(DNA binding);GO:0003700(transcription factor activity, sequence-specific DNA binding);GO:0005515(protein binding);GO:0005634(nucleus);GO:0006351(transcription, DNA-templated);GO:0006355(regulation of transcription, DNA-templated);GO:0043078(polar nucleus);GO:0046983(protein dimerization activity)	-	[K]Transcription	AGL80	3	489-512
unconservative_supercontig_116_27590	TCCGATCGCGATTAAATAGAGAGT	evm.TU.supercontig_29.131	3-oxoacyl-[acyl-carrier-protein] synthase 3 A	GO:0006631(fatty acid metabolic process);GO:0033818(beta-ketoacyl-acyl-carrier-protein synthase III activity)	ko01212(Fatty acid metabolism);ko00061(Fatty acid biosynthesis)	[I]Lipid transport and metabolism	KAS3A	3.5	4230-4253
unconservative_supercontig_116_27590	TCCGATCGCGATTAAATAGAGAGT	evm.TU.supercontig_343.3	-	GO:0016311(dephosphorylation);GO:0016791(phosphatase activity)	-	[G]Carbohydrate transport and metabolism	-	4	3411-3434
unconservative_supercontig_116_27590	TCCGATCGCGATTAAATAGAGAGT	evm.TU.supercontig_59.21	-	-	-	-	-	1	574-597
unconservative_supercontig_116_27590	TCCGATCGCGATTAAATAGAGAGT	evm.TU.supercontig_77.30	methionine S-methyltransferase-like	GO:0000719(photoreactive repair);GO:0003904(deoxyribodipyrimidine photo-lyase activity)	ko00450(Selenocompound metabolism)	[L]Replication, recombination and repair	pol	3	10902-10925
unconservative_supercontig_116_27590	TCCGATCGCGATTAAATAGAGAGT	evm.TU.supercontig_71.42	uncharacterized LOC105801020	GO:0003674(molecular_function);GO:0006810(transport);GO:0016021(integral component of membrane)	ko04146(Peroxisome)	[L]Replication, recombination and repair	SLC35F2	4	2517-2540
unconservative_supercontig_116_27590	TCCGATCGCGATTAAATAGAGAGT	evm.TU.supercontig_71.35	uncharacterized LOC102607982	GO:0004596(peptide alpha-N-acetyltransferase activity);GO:0005737(cytoplasm);GO:0017196(N-terminal peptidyl-methionine acetylation)	ko00563(Glycosylphosphatidylinositol(GPI)-anchor biosynthesis)	[L]Replication, recombination and repair	IPMS2	4	2647-2670
unconservative_supercontig_116_27590	TCCGATCGCGATTAAATAGAGAGT	evm.TU.supercontig_89.67	50S ribosomal protein L2	GO:0051213(dioxygenase activity)	ko03010(Ribosome)	[J]Translation, ribosomal structure and biogenesis	rpl23-A	1.5	8552-8575
unconservative_supercontig_116_27590	TCCGATCGCGATTAAATAGAGAGT	evm.TU.supercontig_83.81	probable aminotransferase TAT2	GO:0001560(regulation of cell growth by extracellular stimulus);GO:0005737(cytoplasm);GO:0006520(cellular amino acid metabolic process);GO:0008483(transaminase activity);GO:0009684(indoleacetic acid biosynthetic process);GO:0016020(membrane);GO:0016846(carbon-sulfur lyase activity);GO:0019761(glucosinolate biosynthetic process);GO:0030170(pyridoxal phosphate binding);GO:0048830(adventitious root …	ko01230(Biosynthesis of amino acids);ko00270(Cysteine and methionine metabolism);ko00350(Tyrosine metabolism);ko00360(Phenylalanine metabolism);ko00400(Phenylalanine, tyrosine and tryptophan biosynthesis);ko00130(Ubiquinone and other terpenoid-quinone biosynthesis);ko00950(Isoquinoline alkaloid biosynthesis);ko00960(Tropane, piperidine and pyridine alkaloid biosynthesis)	[E]Amino acid transport and metabolism	SUR1	2	3007-3030
unconservative_supercontig_116_27590	TCCGATCGCGATTAAATAGAGAGT	C.papaya_newGene_3347	-	-	-	-	-	2	3488-3511
unconservative_supercontig_116_27590	TCCGATCGCGATTAAATAGAGAGT	C.papaya_newGene_2736	uncharacterized LOC104602841	GO:0003723(RNA binding);GO:0003964(RNA-directed DNA polymerase activity);GO:0005737(cytoplasm);GO:0006278(RNA-dependent DNA biosynthetic process);GO:0015074(DNA integration)	ko04070(Phosphatidylinositol signaling system)	[L]Replication, recombination and repair	TY3B-G	2	5810-5833
unconservative_supercontig_116_27590	TCCGATCGCGATTAAATAGAGAGT	C.papaya_newGene_2359	-	-	-	-	-	2.5	2797-2820
unconservative_supercontig_116_27590	TCCGATCGCGATTAAATAGAGAGT	evm.TU.supercontig_91.7	uncharacterized LOC104808371	GO:0003723(RNA binding);GO:0004525(ribonuclease III activity);GO:0005634(nucleus);GO:0005737(cytoplasm);GO:0016442(RISC complex);GO:0030422(production of siRNA involved in RNA interference)	ko00040(Pentose and glucuronate interconversions);ko00052(Galactose metabolism);ko00053(Ascorbate and aldarate metabolism);ko00520(Amino sugar and nucleotide sugar metabolism)	[S]Function unknown	-	3	15313-15336
unconservative_supercontig_116_27590	TCCGATCGCGATTAAATAGAGAGT	C.papaya_newGene_1876	-	-	-	[S]Function unknown	-	3	6082-6105
unconservative_supercontig_116_27590	TCCGATCGCGATTAAATAGAGAGT	C.papaya_newGene_1874	methionine S-methyltransferase-like	GO:0000719(photoreactive repair);GO:0003904(deoxyribodipyrimidine photo-lyase activity)	ko00450(Selenocompound metabolism)	[L]Replication, recombination and repair	pol	3	615-638
unconservative_supercontig_116_27590	TCCGATCGCGATTAAATAGAGAGT	C.papaya_newGene_1107	O-methyltransferase	GO:0008171(O-methyltransferase activity);GO:0008757(S-adenosylmethionine-dependent methyltransferase activity);GO:0019438(aromatic compound biosynthetic process)	ko00945(Stilbenoid, diarylheptanoid and gingerol biosynthesis)	[S]Function unknown	OMT2	3.5	4272-4295
unconservative_supercontig_116_27590	TCCGATCGCGATTAAATAGAGAGT	C.papaya_newGene_1942	uncharacterized LOC103707976	GO:0000719(photoreactive repair);GO:0003904(deoxyribodipyrimidine photo-lyase activity)	ko00511(Other glycan degradation)	[L]Replication, recombination and repair	pol	4	1494-1517
unconservative_supercontig_116_27590	TCCGATCGCGATTAAATAGAGAGT	C.papaya_newGene_1275	-	GO:0003674(molecular_function);GO:0005739(mitochondrion);GO:0008150(biological_process)	-	[S]Function unknown	-	4	5959-5982
unconservative_supercontig_224_34596	GCTGACCGGGCCTGCTGACGTGGC	evm.TU.supercontig_106.24	-	GO:0005634(nucleus);GO:0006281(DNA repair);GO:0016301(kinase activity)	-	[B]Chromatin structure and dynamics ;[D]Cell cycle control, cell division, chromosome partitioning ;[L]Replication, recombination and repair ;[T]Signal transduction mechanisms ;[U]Intracellular trafficking, secretion, and vesicular transport	TOR	2	4154-4176
unconservative_supercontig_224_34596	GCTGACCGGGCCTGCTGACGTGGC	evm.TU.supercontig_10.74	methylmalonate-semialdehyde dehydrogenase [acylating]	GO:0004029(aldehyde dehydrogenase (NAD) activity);GO:0004491(methylmalonate-semialdehyde dehydrogenase (acylating) activity);GO:0018478(malonate-semialdehyde dehydrogenase (acetylating) activity)	ko01200(Carbon metabolism);ko00640(Propanoate metabolism);ko00562(Inositol phosphate metabolism);ko00280(Valine, leucine and isoleucine degradation);ko00410(beta-Alanine metabolism)	[I]Lipid transport and metabolism	ALDH6B2	3	25188-25210
unconservative_supercontig_224_34596	GCTGACCGGGCCTGCTGACGTGGC	evm.TU.supercontig_20.14	-	-	-	-	-	0	201-224
unconservative_supercontig_224_34596	GCTGACCGGGCCTGCTGACGTGGC	evm.TU.supercontig_191.9	uncharacterized LOC104808371	GO:0003924(GTPase activity);GO:0005525(GTP binding);GO:0005634(nucleus);GO:0005737(cytoplasm);GO:0007264(small GTPase mediated signal transduction);GO:0009640(photomorphogenesis);GO:0015031(protein transport);GO:0032922(circadian regulation of gene expression)	ko00040(Pentose and glucuronate interconversions);ko00052(Galactose metabolism);ko00053(Ascorbate and aldarate metabolism);ko00520(Amino sugar and nucleotide sugar metabolism)	[S]Function unknown	At5g64813	1	19660-19683
unconservative_supercontig_224_34596	GCTGACCGGGCCTGCTGACGTGGC	evm.TU.supercontig_21.198	-	-	-	[S]Function unknown	-	4	1640-1662
unconservative_supercontig_224_34596	GCTGACCGGGCCTGCTGACGTGGC	evm.TU.supercontig_33.55	hypothetical protein	GO:0016020(membrane);GO:0016709(oxidoreductase activity, acting on paired donors, with incorporation or reduction of molecular oxygen, NAD(P)H as one donor, and incorporation of one atom of oxygen);GO:0044550(secondary metabolite biosynthetic process)	ko00903(Limonene and pinene degradation);ko00945(Stilbenoid, diarylheptanoid and gingerol biosynthesis)	[Q]Secondary metabolites biosynthesis, transport and catabolism	CYP71B36	0	4690-4713
unconservative_supercontig_224_34596	GCTGACCGGGCCTGCTGACGTGGC	evm.TU.supercontig_32.122	3-hydroxyisobutyryl-CoA hydrolase	GO:0004033(aldo-keto reductase (NADP) activity);GO:0009505(plant-type cell wall);GO:0009507(chloroplast);GO:0009570(chloroplast stroma);GO:0009941(chloroplast envelope)	ko01200(Carbon metabolism);ko00640(Propanoate metabolism);ko00280(Valine, leucine and isoleucine degradation);ko00410(beta-Alanine metabolism)	[L]Replication, recombination and repair	-	3.5	9870-9892
unconservative_supercontig_224_34596	GCTGACCGGGCCTGCTGACGTGGC	C.papaya_newGene_3435	macrophage migration inhibitory factor homolog	GO:0003674(molecular_function);GO:0006954(inflammatory response);GO:0009507(chloroplast);GO:0051707(response to other organism)	ko00350(Tyrosine metabolism);ko00360(Phenylalanine metabolism)	[S]Function unknown	-	0	1474-1497
unconservative_supercontig_224_34596	GCTGACCGGGCCTGCTGACGTGGC	C.papaya_newGene_2764	-	-	-	-	-	2	4686-4709
unconservative_supercontig_224_34596	GCTGACCGGGCCTGCTGACGTGGC	C.papaya_newGene_3087	uncharacterized LOC104602841	GO:0000166(nucleotide binding);GO:0000943(retrotransposon nucleocapsid);GO:0003676(nucleic acid binding);GO:0003677(DNA binding);GO:0003723(RNA binding);GO:0003824(catalytic activity);GO:0003887(DNA-directed DNA polymerase activity);GO:0003964(RNA-directed DNA polymerase activity);GO:0004190(aspartic-type endopeptidase activity);GO:0004518(nuclease activity);GO:0004519(endonuclease activity);GO:0…	ko04070(Phosphatidylinositol signaling system)	[L]Replication, recombination and repair	TY3B-G	3	50180-50202
unconservative_supercontig_224_34596	GCTGACCGGGCCTGCTGACGTGGC	evm.TU.supercontig_89.14	-	-	-	-	-	4	920-942
unconservative_supercontig_224_34596	GCTGACCGGGCCTGCTGACGTGGC	C.papaya_newGene_2359	-	-	-	-	-	4	2626-2648
unconservative_supercontig_117_27753	TTGACTGGCTTGGTAGAATCA	evm.TU.supercontig_108.67	-	GO:0051168(nuclear export)	-	[S]Function unknown	-	3.5	7172-7193
unconservative_supercontig_117_27753	TTGACTGGCTTGGTAGAATCA	evm.TU.supercontig_117.8	-	GO:0000166(nucleotide binding);GO:0003676(nucleic acid binding);GO:0003723(RNA binding);GO:0003887(DNA-directed DNA polymerase activity);GO:0003968(RNA-directed RNA polymerase activity);GO:0005634(nucleus);GO:0009616(virus induced gene silencing);GO:0010267(production of ta-siRNAs involved in RNA interference);GO:0016246(RNA interference);GO:0016441(posttranscriptional gene silencing);GO:0030422(…	-	[K]Transcription	RDR6	0	3608-3628
unconservative_supercontig_117_27753	TTGACTGGCTTGGTAGAATCA	evm.TU.supercontig_26.301	PTI1-like tyrosine-protein kinase 1	GO:0004674(protein serine/threonine kinase activity);GO:0005524(ATP binding);GO:0005886(plasma membrane);GO:0006468(protein phosphorylation);GO:0006950(response to stress);GO:0016301(kinase activity);GO:0016787(hydrolase activity)	ko04626(Plant-pathogen interaction)	[T]Signal transduction mechanisms	PERK12	4	690-710
unconservative_supercontig_117_27753	TTGACTGGCTTGGTAGAATCA	evm.TU.supercontig_79.54	hypothetical protein	GO:0005737(cytoplasm);GO:0009735(response to cytokinin);GO:0016740(transferase activity);GO:0016747(transferase activity, transferring acyl groups other than amino-acyl groups)	ko00940(Phenylpropanoid biosynthesis);ko00945(Stilbenoid, diarylheptanoid and gingerol biosynthesis);ko00941(Flavonoid biosynthesis)	-	BEAT	4	333-354
unconservative_supercontig_117_27753	TTGACTGGCTTGGTAGAATCA	evm.TU.supercontig_9.128	-	-	-	[S]Function unknown	-	4	1202-1223
unconservative_supercontig_85_23516	GTAGATAATACTCATAAAAGACGT	evm.TU.supercontig_50.169	hypothetical protein	GO:0003824(catalytic activity);GO:0005507(copper ion binding);GO:0005739(mitochondrion);GO:0008152(metabolic process);GO:0016787(hydrolase activity);GO:0016853(isomerase activity)	ko00350(Tyrosine metabolism)	[Q]Secondary metabolites biosynthesis, transport and catabolism	Fahd1	4	798-821
unconservative_supercontig_5_3300	AAAATTTATGTACAAACTGACGTG	evm.TU.supercontig_3.172	-	GO:0005886(plasma membrane);GO:0006810(transport);GO:0022857(transmembrane transporter activity)	-	[S]Function unknown	At5g64700	3.5	1578-1601
unconservative_supercontig_5_3300	AAAATTTATGTACAAACTGACGTG	evm.TU.supercontig_51.144	syntaxin-132-like	GO:0000149(SNARE binding);GO:0005484(SNAP receptor activity);GO:0005886(plasma membrane);GO:0006886(intracellular protein transport);GO:0006887(exocytosis);GO:0006906(vesicle fusion);GO:0012505(endomembrane system);GO:0016021(integral component of membrane);GO:0031201(SNARE complex);GO:0048278(vesicle docking)	ko04130(SNARE interactions in vesicular transport)	[U]Intracellular trafficking, secretion, and vesicular transport	SYP132	3.5	4196-4218
unconservative_supercontig_87_23802	CCAAAGCAGGACCTCGAATT	evm.TU.supercontig_165.19	-	GO:0000212(meiotic spindle organization);GO:0003677(DNA binding);GO:0005634(nucleus);GO:0005719(nuclear euchromatin);GO:0005739(mitochondrion);GO:0006351(transcription, DNA-templated);GO:0006355(regulation of transcription, DNA-templated);GO:0007060(male meiosis chromosome segregation);GO:0008270(zinc ion binding);GO:0033613(activating transcription factor binding);GO:0042393(histone binding);GO:…	-	[S]Function unknown	MMD1	0	452-471
unconservative_supercontig_87_23802	CCAAAGCAGGACCTCGAATT	evm.TU.supercontig_165.20	-	GO:0000212(meiotic spindle organization);GO:0003677(DNA binding);GO:0005634(nucleus);GO:0005719(nuclear euchromatin);GO:0005739(mitochondrion);GO:0006351(transcription, DNA-templated);GO:0006355(regulation of transcription, DNA-templated);GO:0007060(male meiosis chromosome segregation);GO:0008270(zinc ion binding);GO:0033613(activating transcription factor binding);GO:0042393(histone binding);GO:…	-	[S]Function unknown	MMD1	0	758-777
unconservative_supercontig_87_23802	CCAAAGCAGGACCTCGAATT	evm.TU.supercontig_200.12	-	GO:0004061(arylformamidase activity);GO:0019441(tryptophan catabolic process to kynurenine)	-	[S]Function unknown	-	4	523-542
unconservative_supercontig_87_23802	CCAAAGCAGGACCTCGAATT	evm.TU.supercontig_199.20	-	GO:0000045(autophagosome assembly);GO:0001934(positive regulation of protein phosphorylation);GO:0019901(protein kinase binding);GO:0034045(pre-autophagosomal structure membrane);GO:1990316(ATG1/ULK1 kinase complex)	-	[S]Function unknown	ATG11	4	1880-1898
unconservative_supercontig_87_23802	CCAAAGCAGGACCTCGAATT	evm.TU.supercontig_47.56	-	GO:0000724(double-strand break repair via homologous recombination);GO:0003676(nucleic acid binding);GO:0003677(DNA binding);GO:0004386(helicase activity);GO:0005524(ATP binding);GO:0005634(nucleus);GO:0008270(zinc ion binding);GO:0009294(DNA mediated transformation);GO:0016568(chromatin modification);GO:0045003(double-strand break repair via synthesis-dependent strand annealing)	-	[L]Replication, recombination and repair	At5g22750	4	11701-11720
unconservative_supercontig_87_23802	CCAAAGCAGGACCTCGAATT	evm.TU.supercontig_7.117	-	GO:0004872(receptor activity);GO:0005046(KDEL sequence binding);GO:0005623(cell);GO:0005737(cytoplasm);GO:0005783(endoplasmic reticulum);GO:0005789(endoplasmic reticulum membrane);GO:0005794(Golgi apparatus);GO:0005801(cis-Golgi network);GO:0006621(protein retention in ER lumen);GO:0015031(protein transport);GO:0016021(integral component of membrane);GO:0016192(vesicle-mediated transport);GO:0046…	-	[U]Intracellular trafficking, secretion, and vesicular transport	ERD2A	4	11071-11089
unconservative_supercontig_87_23802	CCAAAGCAGGACCTCGAATT	evm.TU.supercontig_87.35	pantothenate kinase 2-like	GO:0000212(meiotic spindle organization);GO:0003677(DNA binding);GO:0005634(nucleus);GO:0005719(nuclear euchromatin);GO:0005739(mitochondrion);GO:0006351(transcription, DNA-templated);GO:0006355(regulation of transcription, DNA-templated);GO:0007060(male meiosis chromosome segregation);GO:0008270(zinc ion binding);GO:0033613(activating transcription factor binding);GO:0042393(histone binding);GO:…	ko00770(Pantothenate and CoA biosynthesis)	[S]Function unknown	MMD1	0	327-346
unconservative_supercontig_87_23802	CCAAAGCAGGACCTCGAATT	evm.TU.supercontig_87.9	-	GO:0000212(meiotic spindle organization);GO:0003677(DNA binding);GO:0005634(nucleus);GO:0005719(nuclear euchromatin);GO:0005739(mitochondrion);GO:0006351(transcription, DNA-templated);GO:0006355(regulation of transcription, DNA-templated);GO:0007060(male meiosis chromosome segregation);GO:0008270(zinc ion binding);GO:0033613(activating transcription factor binding);GO:0042393(histone binding);GO:…	-	[S]Function unknown	MMD1	0.5	931-950
unconservative_supercontig_87_23802	CCAAAGCAGGACCTCGAATT	evm.TU.supercontig_87.13	pantothenate kinase 2-like	GO:0000212(meiotic spindle organization);GO:0003677(DNA binding);GO:0005634(nucleus);GO:0005719(nuclear euchromatin);GO:0005739(mitochondrion);GO:0006351(transcription, DNA-templated);GO:0006355(regulation of transcription, DNA-templated);GO:0007060(male meiosis chromosome segregation);GO:0008270(zinc ion binding);GO:0033613(activating transcription factor binding);GO:0042393(histone binding);GO:…	ko00770(Pantothenate and CoA biosynthesis)	[S]Function unknown	MMD1	0.5	1604-1623
unconservative_contig_24864_46999	GACGGTGTACCCTCTAACGAGAGT	evm.TU.supercontig_24.19	-	-	-	-	-	2	2601-2624
unconservative_contig_24864_46999	GACGGTGTACCCTCTAACGAGAGT	evm.TU.supercontig_61.44	-	GO:0005515(protein binding);GO:0005634(nucleus);GO:0006351(transcription, DNA-templated);GO:0006355(regulation of transcription, DNA-templated);GO:0016568(chromatin modification);GO:0080008(Cul4-RING E3 ubiquitin ligase complex)	-	[S]Function unknown	MSI5	3.5	16973-16996
unconservative_contig_24864_46999	GACGGTGTACCCTCTAACGAGAGT	C.papaya_newGene_501	methionine S-methyltransferase-like	-	ko00450(Selenocompound metabolism)	[L]Replication, recombination and repair	-	2.5	6534-6557
unconservative_supercontig_117_27754	TTGACTGGCTTGGTAGAATCA	evm.TU.supercontig_108.67	-	GO:0051168(nuclear export)	-	[S]Function unknown	-	3.5	7172-7193
unconservative_supercontig_117_27754	TTGACTGGCTTGGTAGAATCA	evm.TU.supercontig_117.8	-	GO:0000166(nucleotide binding);GO:0003676(nucleic acid binding);GO:0003723(RNA binding);GO:0003887(DNA-directed DNA polymerase activity);GO:0003968(RNA-directed RNA polymerase activity);GO:0005634(nucleus);GO:0009616(virus induced gene silencing);GO:0010267(production of ta-siRNAs involved in RNA interference);GO:0016246(RNA interference);GO:0016441(posttranscriptional gene silencing);GO:0030422(…	-	[K]Transcription	RDR6	0	3608-3628
unconservative_supercontig_117_27754	TTGACTGGCTTGGTAGAATCA	evm.TU.supercontig_26.301	PTI1-like tyrosine-protein kinase 1	GO:0004674(protein serine/threonine kinase activity);GO:0005524(ATP binding);GO:0005886(plasma membrane);GO:0006468(protein phosphorylation);GO:0006950(response to stress);GO:0016301(kinase activity);GO:0016787(hydrolase activity)	ko04626(Plant-pathogen interaction)	[T]Signal transduction mechanisms	PERK12	4	690-710
unconservative_supercontig_117_27754	TTGACTGGCTTGGTAGAATCA	evm.TU.supercontig_79.54	hypothetical protein	GO:0005737(cytoplasm);GO:0009735(response to cytokinin);GO:0016740(transferase activity);GO:0016747(transferase activity, transferring acyl groups other than amino-acyl groups)	ko00940(Phenylpropanoid biosynthesis);ko00945(Stilbenoid, diarylheptanoid and gingerol biosynthesis);ko00941(Flavonoid biosynthesis)	-	BEAT	4	333-354
unconservative_supercontig_117_27754	TTGACTGGCTTGGTAGAATCA	evm.TU.supercontig_9.128	-	-	-	[S]Function unknown	-	4	1202-1223
unconservative_supercontig_125_28610	CTTACTGGACTAGTGTAACTCATT	evm.TU.supercontig_10.51	-	-	-	-	-	4	322-345
unconservative_supercontig_125_28610	CTTACTGGACTAGTGTAACTCATT	evm.TU.supercontig_16.4	probable phosphomevalonate kinase	GO:0004631(phosphomevalonate kinase activity);GO:0005524(ATP binding);GO:0005737(cytoplasm);GO:0005777(peroxisome);GO:0016126(sterol biosynthetic process);GO:0016310(phosphorylation);GO:0019287(isopentenyl diphosphate biosynthetic process, mevalonate pathway)	ko00900(Terpenoid backbone biosynthesis)	[I]Lipid transport and metabolism	PMK	2.5	6377-6400
unconservative_supercontig_125_28610	CTTACTGGACTAGTGTAACTCATT	evm.TU.supercontig_135.22	uncharacterized LOC106776129	GO:0000287(magnesium ion binding);GO:0005737(cytoplasm);GO:0006020(inositol metabolic process);GO:0007165(signal transduction);GO:0008934(inositol monophosphate 1-phosphatase activity);GO:0046855(inositol phosphate dephosphorylation)	ko00564(Glycerophospholipid metabolism)	[S]Function unknown	IMPL1	2.5	11569-11592
unconservative_supercontig_125_28610	CTTACTGGACTAGTGTAACTCATT	evm.TU.supercontig_117.31	hypothetical protein	GO:0003743(translation initiation factor activity);GO:0005737(cytoplasm);GO:0005829(cytosol);GO:0006413(translational initiation);GO:0006446(regulation of translational initiation);GO:0016779(nucleotidyltransferase activity)	ko03013(RNA transport)	[M]Cell wall/membrane/envelope biogenesis	-	3	2016-2039
unconservative_supercontig_125_28610	CTTACTGGACTAGTGTAACTCATT	evm.TU.supercontig_16.4	probable phosphomevalonate kinase	GO:0004631(phosphomevalonate kinase activity);GO:0005524(ATP binding);GO:0005737(cytoplasm);GO:0005777(peroxisome);GO:0016126(sterol biosynthetic process);GO:0016310(phosphorylation);GO:0019287(isopentenyl diphosphate biosynthetic process, mevalonate pathway)	ko00900(Terpenoid backbone biosynthesis)	[I]Lipid transport and metabolism	PMK	3	15009-15032
unconservative_supercontig_125_28610	CTTACTGGACTAGTGTAACTCATT	evm.TU.supercontig_141.16	uncharacterized LOC104808371	GO:0003723(RNA binding);GO:0004525(ribonuclease III activity);GO:0005634(nucleus);GO:0005737(cytoplasm);GO:0016442(RISC complex);GO:0030422(production of siRNA involved in RNA interference)	ko00040(Pentose and glucuronate interconversions);ko00052(Galactose metabolism);ko00053(Ascorbate and aldarate metabolism);ko00520(Amino sugar and nucleotide sugar metabolism)	[S]Function unknown	-	3.5	14147-14170
unconservative_supercontig_125_28610	CTTACTGGACTAGTGTAACTCATT	evm.TU.supercontig_123.22	protein PELOTA	GO:0003747(translation release factor activity);GO:0004519(endonuclease activity);GO:0005634(nucleus);GO:0005737(cytoplasm);GO:0006415(translational termination);GO:0007126(meiotic nuclear division);GO:0046872(metal ion binding);GO:0070481(nuclear-transcribed mRNA catabolic process, non-stop decay);GO:0070966(nuclear-transcribed mRNA catabolic process, no-go decay);GO:0071025(RNA surveillance)	ko03015(mRNA surveillance pathway)	[S]Function unknown	PEL1	3.5	31595-31618
unconservative_supercontig_125_28610	CTTACTGGACTAGTGTAACTCATT	evm.TU.supercontig_124.27	LRR receptor-like serine/threonine-protein kinase FLS2	GO:0004674(protein serine/threonine kinase activity);GO:0005524(ATP binding);GO:0005576(extracellular region);GO:0005886(plasma membrane);GO:0006468(protein phosphorylation);GO:0007169(transmembrane receptor protein tyrosine kinase signaling pathway);GO:0016021(integral component of membrane);GO:0016301(kinase activity);GO:0016310(phosphorylation)	ko04626(Plant-pathogen interaction)	[T]Signal transduction mechanisms	At1g68400	3.5	6165-6188
unconservative_supercontig_125_28610	CTTACTGGACTAGTGTAACTCATT	evm.TU.supercontig_161.40	N-acetylglucosaminyltransferase	GO:0005634(nucleus);GO:0005794(Golgi apparatus);GO:0008375(acetylglucosaminyltransferase activity);GO:0016020(membrane);GO:0016021(integral component of membrane);GO:0016051(carbohydrate biosynthetic process);GO:0016757(transferase activity, transferring glycosyl groups)	ko00601(Glycosphingolipid biosynthesis - lacto and neolacto series)	[S]Function unknown	GLCAT14A	3.5	8781-8804
unconservative_supercontig_125_28610	CTTACTGGACTAGTGTAACTCATT	evm.TU.supercontig_141.16	uncharacterized LOC104808371	GO:0003723(RNA binding);GO:0004525(ribonuclease III activity);GO:0005634(nucleus);GO:0005737(cytoplasm);GO:0016442(RISC complex);GO:0030422(production of siRNA involved in RNA interference)	ko00040(Pentose and glucuronate interconversions);ko00052(Galactose metabolism);ko00053(Ascorbate and aldarate metabolism);ko00520(Amino sugar and nucleotide sugar metabolism)	[S]Function unknown	-	3.5	7912-7935
unconservative_supercontig_125_28610	CTTACTGGACTAGTGTAACTCATT	evm.TU.supercontig_151.38	hypothetical protein	GO:0003777(microtubule motor activity);GO:0005871(kinesin complex);GO:0007018(microtubule-based movement);GO:0016887(ATPase activity)	ko03008(Ribosome biogenesis in eukaryotes)	[Z]Cytoskeleton	KIN14I	4	6795-6818
unconservative_supercontig_125_28610	CTTACTGGACTAGTGTAACTCATT	evm.TU.supercontig_13.243	-	GO:0003677(DNA binding);GO:0003700(transcription factor activity, sequence-specific DNA binding);GO:0005515(protein binding);GO:0005634(nucleus);GO:0006349(regulation of gene expression by genetic imprinting);GO:0006351(transcription, DNA-templated);GO:0006355(regulation of transcription, DNA-templated);GO:0009908(flower development);GO:0009910(negative regulation of flower development);GO:003015…	-	[S]Function unknown	EMF2	4	22986-23009
unconservative_supercontig_125_28610	CTTACTGGACTAGTGTAACTCATT	evm.TU.supercontig_18.181	Pentatricopeptide repeat superfamily protein isoform 1	GO:0005739(mitochondrion);GO:0008150(biological_process)	ko01212(Fatty acid metabolism);ko00062(Fatty acid elongation)	[S]Function unknown	PCMP-E9	3	7389-7412
unconservative_supercontig_125_28610	CTTACTGGACTAGTGTAACTCATT	evm.TU.supercontig_27.109	-	GO:0005215(transporter activity);GO:0006810(transport);GO:0016021(integral component of membrane)	-	[S]Function unknown	tmem184A	3	1288-1311
unconservative_supercontig_125_28610	CTTACTGGACTAGTGTAACTCATT	evm.TU.supercontig_21.245	-	GO:0005634(nucleus)	-	[K]Transcription	-	3.5	4514-4537
unconservative_supercontig_125_28610	CTTACTGGACTAGTGTAACTCATT	evm.TU.supercontig_19.87	-	GO:0008152(metabolic process);GO:0009507(chloroplast);GO:0016787(hydrolase activity)	-	[S]Function unknown	-	3.5	7280-7303
unconservative_supercontig_125_28610	CTTACTGGACTAGTGTAACTCATT	evm.TU.supercontig_182.4	transcription initiation factor IIB-2	GO:0005634(nucleus);GO:0005737(cytoplasm);GO:0006352(DNA-templated transcription, initiation);GO:0006355(regulation of transcription, DNA-templated);GO:0008270(zinc ion binding);GO:0017025(TBP-class protein binding)	ko03022(Basal transcription factors)	[K]Transcription	TFIIB2	3.5	8460-8483
unconservative_supercontig_125_28610	CTTACTGGACTAGTGTAACTCATT	evm.TU.supercontig_21.73	uncharacterized LOC104602841	GO:0003723(RNA binding);GO:0003964(RNA-directed DNA polymerase activity);GO:0005737(cytoplasm);GO:0006278(RNA-dependent DNA biosynthetic process);GO:0015074(DNA integration)	ko04070(Phosphatidylinositol signaling system)	[L]Replication, recombination and repair	TY3B-G	4	14795-14818
unconservative_supercontig_125_28610	CTTACTGGACTAGTGTAACTCATT	evm.TU.supercontig_44.112	methionine S-methyltransferase-like	GO:0005634(nucleus);GO:0005829(cytosol);GO:0008150(biological_process)	ko00450(Selenocompound metabolism)	[L]Replication, recombination and repair	-	3	3755-3778
unconservative_supercontig_125_28610	CTTACTGGACTAGTGTAACTCATT	evm.TU.supercontig_49.124	hypothetical protein	GO:0004553(hydrolase activity, hydrolyzing O-glycosyl compounds);GO:0030247(polysaccharide binding);GO:0046658(anchored component of plasma membrane)	ko00500(Starch and sucrose metabolism)	[G]Carbohydrate transport and metabolism	BG4	3	868-891
unconservative_supercontig_125_28610	CTTACTGGACTAGTGTAACTCATT	evm.TU.supercontig_33.166	aldo-keto reductase family 4 member C9-like	GO:0004033(aldo-keto reductase (NADP) activity);GO:0005737(cytoplasm);GO:0008106(alcohol dehydrogenase (NADP+) activity);GO:0009409(response to cold);GO:0009414(response to water deprivation);GO:0009507(chloroplast);GO:0009636(response to toxic substance);GO:0009651(response to salt stress);GO:0016229(steroid dehydrogenase activity);GO:0055114(oxidation-reduction process);GO:0070401(NADP+ binding)	ko00040(Pentose and glucuronate interconversions);ko00051(Fructose and mannose metabolism);ko00052(Galactose metabolism);ko00561(Glycerolipid metabolism)	[S]Function unknown	AKR4C9	3.5	1096-1119
unconservative_supercontig_125_28610	CTTACTGGACTAGTGTAACTCATT	evm.TU.supercontig_44.16	-	GO:0003674(molecular_function);GO:0005634(nucleus);GO:0008150(biological_process)	-	[S]Function unknown	-	3.5	34325-34348
unconservative_supercontig_125_28610	CTTACTGGACTAGTGTAACTCATT	evm.TU.supercontig_42.161	phosphatidylinositol 4-phosphate 5-kinase 9-like	GO:0003924(GTPase activity);GO:0005525(GTP binding);GO:0005622(intracellular);GO:0005886(plasma membrane);GO:0006886(intracellular protein transport);GO:0006913(nucleocytoplasmic transport);GO:0007264(small GTPase mediated signal transduction)	ko00562(Inositol phosphate metabolism);ko04070(Phosphatidylinositol signaling system);ko04144(Endocytosis)	[S]Function unknown	RABC1	4	9541-9564
unconservative_supercontig_125_28610	CTTACTGGACTAGTGTAACTCATT	evm.TU.supercontig_43.10	3-oxoacyl-[acyl-carrier-protein] reductase 4-like	GO:0018454(acetoacetyl-CoA reductase activity);GO:0020011(apicoplast);GO:0070402(NADPH binding)	ko01212(Fatty acid metabolism);ko00061(Fatty acid biosynthesis);ko01040(Biosynthesis of unsaturated fatty acids);ko00780(Biotin metabolism)	[S]Function unknown	CLKR27	4	2617-2640
unconservative_supercontig_125_28610	CTTACTGGACTAGTGTAACTCATT	evm.TU.supercontig_678.1	uncharacterized LOC104905624	GO:0004674(protein serine/threonine kinase activity);GO:0005622(intracellular);GO:0018105(peptidyl-serine phosphorylation);GO:0035556(intracellular signal transduction)	ko02010(ABC transporters)	[T]Signal transduction mechanisms	ndrA	3	16270-16293
unconservative_supercontig_125_28610	CTTACTGGACTAGTGTAACTCATT	evm.TU.supercontig_7.248	-	GO:0005783(endoplasmic reticulum);GO:0005886(plasma membrane)	-	[S]Function unknown	-	3.5	1366-1389
unconservative_supercontig_125_28610	CTTACTGGACTAGTGTAACTCATT	evm.TU.supercontig_52.135	DNA-directed RNA polymerase III subunit RPC8	GO:0001056(RNA polymerase III activity);GO:0005666(DNA-directed RNA polymerase III complex);GO:0006384(transcription initiation from RNA polymerase III promoter)	ko00230(Purine metabolism);ko00240(Pyrimidine metabolism);ko03020(RNA polymerase)	[K]Transcription	-	3.5	1513-1536
unconservative_supercontig_125_28610	CTTACTGGACTAGTGTAACTCATT	evm.TU.supercontig_5.346	uncharacterized LOC104808371	GO:0004832(valine-tRNA ligase activity);GO:0005829(cytosol);GO:0006438(valyl-tRNA aminoacylation)	ko00040(Pentose and glucuronate interconversions);ko00052(Galactose metabolism);ko00053(Ascorbate and aldarate metabolism);ko00520(Amino sugar and nucleotide sugar metabolism)	[L]Replication, recombination and repair	-	3.5	3173-3196
unconservative_supercontig_125_28610	CTTACTGGACTAGTGTAACTCATT	evm.TU.supercontig_59.7	3-isopropylmalate dehydratase large subunit-like	GO:0003861(3-isopropylmalate dehydratase activity);GO:0009098(leucine biosynthetic process);GO:0009507(chloroplast);GO:0009536(plastid);GO:0009570(chloroplast stroma);GO:0016829(lyase activity);GO:0019761(glucosinolate biosynthetic process);GO:0046686(response to cadmium ion);GO:0046872(metal ion binding);GO:0050486(intramolecular transferase activity, transferring hydroxy groups);GO:0051539(4 ir…	ko01210(2-Oxocarboxylic acid metabolism);ko01230(Biosynthesis of amino acids);ko00660(C5-Branched dibasic acid metabolism);ko00290(Valine, leucine and isoleucine biosynthesis)	[S]Function unknown	IIL1	3.5	6995-7018
unconservative_supercontig_125_28610	CTTACTGGACTAGTGTAACTCATT	evm.TU.supercontig_74.6	-	GO:0004190(aspartic-type endopeptidase activity);GO:0005765(lysosomal membrane);GO:0005768(endosome);GO:0005794(Golgi apparatus);GO:0005886(plasma membrane);GO:0006465(signal peptide processing);GO:0006508(proteolysis);GO:0008233(peptidase activity);GO:0010008(endosome membrane);GO:0016021(integral component of membrane);GO:0030660(Golgi-associated vesicle membrane);GO:0033619(membrane protein pr…	-	[U]Intracellular trafficking, secretion, and vesicular transport	SPPL2	4	8164-8187
unconservative_supercontig_125_28610	CTTACTGGACTAGTGTAACTCATT	evm.TU.supercontig_54.12	Os03g0681900	GO:0000166(nucleotide binding);GO:0003723(RNA binding);GO:0009507(chloroplast)	ko03040(Spliceosome)	[S]Function unknown	PPR4	4	3107-3130
unconservative_supercontig_125_28610	CTTACTGGACTAGTGTAACTCATT	evm.TU.supercontig_67.19	ethylene-insensitive protein 2-like	GO:0003676(nucleic acid binding);GO:0003723(RNA binding);GO:0003964(RNA-directed DNA polymerase activity);GO:0005575(cellular_component);GO:0006278(RNA-dependent DNA biosynthetic process);GO:0015074(DNA integration)	ko04075(Plant hormone signal transduction)	[L]Replication, recombination and repair	TY3B-G	4	5180-5203
unconservative_supercontig_125_28610	CTTACTGGACTAGTGTAACTCATT	evm.TU.supercontig_56.31	uracil phosphoribosyltransferase-like	GO:0004849(uridine kinase activity);GO:0005829(cytosol);GO:0006206(pyrimidine nucleobase metabolic process);GO:0009507(chloroplast);GO:0043097(pyrimidine nucleoside salvage)	ko00240(Pyrimidine metabolism)	[F]Nucleotide transport and metabolism	UPP	4	3781-3804
unconservative_supercontig_125_28610	CTTACTGGACTAGTGTAACTCATT	C.papaya_newGene_1631	-	-	-	-	-	1.5	3656-3679
unconservative_supercontig_125_28610	CTTACTGGACTAGTGTAACTCATT	evm.TU.supercontig_98.11	probable serine/threonine-protein kinase GCN2	-	ko04141(Protein processing in endoplasmic reticulum)	[L]Replication, recombination and repair	-	2	683-706
unconservative_supercontig_125_28610	CTTACTGGACTAGTGTAACTCATT	C.papaya_newGene_1912	hypothetical protein	GO:0003690(double-stranded DNA binding);GO:0005739(mitochondrion);GO:0006355(regulation of transcription, DNA-templated)	ko03013(RNA transport)	[S]Function unknown	ALY3	3	3183-3206
unconservative_supercontig_125_28610	CTTACTGGACTAGTGTAACTCATT	C.papaya_newGene_1639	-	-	-	-	-	3.5	2189-2212
unconservative_supercontig_125_28610	CTTACTGGACTAGTGTAACTCATT	evm.TU.supercontig_8.304	15-cis-zeta-carotene isomerase	GO:0009507(chloroplast);GO:0016021(integral component of membrane);GO:0016120(carotene biosynthetic process);GO:0031969(chloroplast membrane);GO:0090471(9,15,9'-tri-cis-zeta-carotene isomerase activity)	ko00906(Carotenoid biosynthesis)	[S]Function unknown	Z-ISO	3.5	2490-2513
unconservative_supercontig_125_28610	CTTACTGGACTAGTGTAACTCATT	C.papaya_newGene_13	-	GO:0006979(response to oxidative stress);GO:0009236(cobalamin biosynthetic process);GO:0009507(chloroplast);GO:0016852(sirohydrochlorin cobaltochelatase activity);GO:0019354(siroheme biosynthetic process);GO:0046872(metal ion binding);GO:0051266(sirohydrochlorin ferrochelatase activity);GO:0051539(4 iron, 4 sulfur cluster binding)	-	[H]Coenzyme transport and metabolism	SIRB	3.5	5523-5546
unconservative_supercontig_125_28610	CTTACTGGACTAGTGTAACTCATT	C.papaya_newGene_2825	uncharacterized LOC103707976	GO:0000166(nucleotide binding);GO:0000943(retrotransposon nucleocapsid);GO:0003676(nucleic acid binding);GO:0003677(DNA binding);GO:0003723(RNA binding);GO:0003824(catalytic activity);GO:0003887(DNA-directed DNA polymerase activity);GO:0003964(RNA-directed DNA polymerase activity);GO:0004190(aspartic-type endopeptidase activity);GO:0004518(nuclease activity);GO:0004519(endonuclease activity);GO:0…	ko00511(Other glycan degradation)	[L]Replication, recombination and repair	TY3B-I	3.5	12123-12146
unconservative_supercontig_125_28610	CTTACTGGACTAGTGTAACTCATT	C.papaya_newGene_2687	apocytochrome f precursor	GO:0009536(plastid)	ko00195(Photosynthesis)	[C]Energy production and conversion	petA	3.5	9882-9905
unconservative_supercontig_125_28610	CTTACTGGACTAGTGTAACTCATT	C.papaya_newGene_1562	-	-	-	-	-	4	10613-10636
unconservative_supercontig_125_28610	CTTACTGGACTAGTGTAACTCATT	C.papaya_newGene_2092	uncharacterized LOC104808371	GO:0005739(mitochondrion)	ko00040(Pentose and glucuronate interconversions);ko00052(Galactose metabolism);ko00053(Ascorbate and aldarate metabolism);ko00520(Amino sugar and nucleotide sugar metabolism)	[S]Function unknown	-	4	13078-13101
cpa-miR395a	TGAAGTGTTTGGGGGAACTC	evm.TU.supercontig_156.4	uncharacterized LOC104808371	GO:0005739(mitochondrion)	ko00040(Pentose and glucuronate interconversions);ko00052(Galactose metabolism);ko00053(Ascorbate and aldarate metabolism);ko00520(Amino sugar and nucleotide sugar metabolism)	[S]Function unknown	GIP	4	1405-1425
cpa-miR395a	TGAAGTGTTTGGGGGAACTC	evm.TU.supercontig_14.159	-	GO:0003700(transcription factor activity, sequence-specific DNA binding);GO:0005634(nucleus);GO:0043565(sequence-specific DNA binding);GO:0044212(transcription regulatory region DNA binding);GO:0048235(pollen sperm cell differentiation)	-	[S]Function unknown	ZAT4	4	1220-1238
cpa-miR395a	TGAAGTGTTTGGGGGAACTC	evm.TU.supercontig_190.8	-	GO:0005886(plasma membrane);GO:0016021(integral component of membrane)	-	[S]Function unknown	-	3	1724-1743
cpa-miR395a	TGAAGTGTTTGGGGGAACTC	evm.TU.supercontig_23.2	HBS1-like protein	GO:0003924(GTPase activity);GO:0005622(intracellular);GO:0006412(translation);GO:0032790(ribosome disassembly)	ko03015(mRNA surveillance pathway)	[J]Translation, ribosomal structure and biogenesis	HBS1L	3.5	293-312
cpa-miR395a	TGAAGTGTTTGGGGGAACTC	evm.TU.supercontig_187.24	-	GO:0005737(cytoplasm);GO:0008150(biological_process)	-	[S]Function unknown	-	4	6833-6853
cpa-miR395a	TGAAGTGTTTGGGGGAACTC	evm.TU.supercontig_18.48	uncharacterized LOC104808371	GO:0005739(mitochondrion)	ko00040(Pentose and glucuronate interconversions);ko00052(Galactose metabolism);ko00053(Ascorbate and aldarate metabolism);ko00520(Amino sugar and nucleotide sugar metabolism)	[S]Function unknown	-	4	2326-2346
cpa-miR395a	TGAAGTGTTTGGGGGAACTC	evm.TU.supercontig_44.132	ATP sulfurylase 1	GO:0000103(sulfate assimilation);GO:0004020(adenylylsulfate kinase activity)	ko00920(Sulfur metabolism);ko00230(Purine metabolism);ko00450(Selenocompound metabolism);ko00261(Monobactam biosynthesis)	[P]Inorganic ion transport and metabolism	APS1	3	346-365
cpa-miR395a	TGAAGTGTTTGGGGGAACTC	C.papaya_newGene_2447	ATP-binding cassette sub-family G member 2	GO:0005886(plasma membrane);GO:0016021(integral component of membrane);GO:0042626(ATPase activity, coupled to transmembrane movement of substances)	ko02010(ABC transporters)	[V]Defense mechanisms	ABCG28	3.5	5798-5817
cpa-miR395a	TGAAGTGTTTGGGGGAACTC	evm.TU.supercontig_84.25	-	GO:0000166(nucleotide binding);GO:0003676(nucleic acid binding);GO:0003677(DNA binding);GO:0003723(RNA binding);GO:0005634(nucleus);GO:0008150(biological_process);GO:0046872(metal ion binding)	-	[S]Function unknown	At5g12440	4	185-204
cpa-miR395a	TGAAGTGTTTGGGGGAACTC	C.papaya_newGene_404	uncharacterized LOC104808371	GO:0003723(RNA binding);GO:0004525(ribonuclease III activity);GO:0005634(nucleus);GO:0005737(cytoplasm);GO:0016442(RISC complex);GO:0030422(production of siRNA involved in RNA interference)	ko00040(Pentose and glucuronate interconversions);ko00052(Galactose metabolism);ko00053(Ascorbate and aldarate metabolism);ko00520(Amino sugar and nucleotide sugar metabolism)	[S]Function unknown	GIP	4	3569-3589
unconservative_supercontig_1052_41021	TTTGTGAAACTTAATACAGACGTG	evm.TU.supercontig_153.19	-	GO:0003674(molecular_function);GO:0005634(nucleus);GO:0008150(biological_process)	-	[S]Function unknown	-	4	2299-2321
cpa-miR390a	AAGCTCAGGAGGGATAGCGCC	gevm.TU.contig_27606.2	probable LRR receptor-like serine/threonine-protein kinase At3g47570	GO:0005576(extracellular region);GO:0005886(plasma membrane);GO:0006468(protein phosphorylation);GO:0019199(transmembrane receptor protein kinase activity)	ko04626(Plant-pathogen interaction)	[T]Signal transduction mechanisms ;[S]Function unknown	INRPK1	3.5	1708-1728
cpa-miR390a	AAGCTCAGGAGGGATAGCGCC	gevm.TU.contig_30789.1	protein BRASSINOSTEROID INSENSITIVE 1	GO:0004674(protein serine/threonine kinase activity);GO:0005524(ATP binding);GO:0005739(mitochondrion);GO:0005886(plasma membrane);GO:0006468(protein phosphorylation);GO:0007169(transmembrane receptor protein tyrosine kinase signaling pathway);GO:0016021(integral component of membrane);GO:0031966(mitochondrial membrane)	ko04075(Plant hormone signal transduction)	[T]Signal transduction mechanisms ;[S]Function unknown	At1g74360	4	1761-1781
cpa-miR390a	AAGCTCAGGAGGGATAGCGCC	evm.TU.supercontig_12.56	systemin receptor SR160	GO:0004674(protein serine/threonine kinase activity);GO:0005496(steroid binding);GO:0005515(protein binding);GO:0005524(ATP binding);GO:0005886(plasma membrane);GO:0006468(protein phosphorylation);GO:0016021(integral component of membrane);GO:0016301(kinase activity)	ko04075(Plant hormone signal transduction)	[T]Signal transduction mechanisms ;[S]Function unknown	BRL1	3.5	1804-1824
cpa-miR390a	AAGCTCAGGAGGGATAGCGCC	evm.TU.supercontig_199.7	BRASSINOSTEROID INSENSITIVE 1-associated receptor kinase 1	GO:0004674(protein serine/threonine kinase activity);GO:0005524(ATP binding);GO:0005886(plasma membrane);GO:0006468(protein phosphorylation);GO:0016021(integral component of membrane);GO:0016301(kinase activity);GO:0016310(phosphorylation)	ko04075(Plant hormone signal transduction);ko04626(Plant-pathogen interaction)	[T]Signal transduction mechanisms	At2g23950	4	775-795
cpa-miR390a	AAGCTCAGGAGGGATAGCGCC	evm.TU.supercontig_8.186	LRR receptor-like serine/threonine-protein kinase FLS2	GO:0004674(protein serine/threonine kinase activity);GO:0005515(protein binding);GO:0005524(ATP binding);GO:0005886(plasma membrane);GO:0006468(protein phosphorylation);GO:0007169(transmembrane receptor protein tyrosine kinase signaling pathway);GO:0010449(root meristem growth);GO:0016021(integral component of membrane);GO:0016032(viral process)	ko04626(Plant-pathogen interaction)	[S]Function unknown	RCH2	3.5	1387-1407
cpa-miR390a	AAGCTCAGGAGGGATAGCGCC	C.papaya_newGene_1216	-	-	-	-	-	4	492-512
cpa-miR390a	AAGCTCAGGAGGGATAGCGCC	C.papaya_newGene_2574	-	-	-	-	-	4	353-373
unconservative_supercontig_87_23865	TTGGTTGATCTAGAGTTTTTT	evm.TU.supercontig_0.167	elongation factor 1-alpha	GO:0005634(nucleus);GO:0008568(microtubule-severing ATPase activity);GO:0031122(cytoplasmic microtubule organization)	ko03013(RNA transport)	[O]Posttranslational modification, protein turnover, chaperones	ATAD1	4	1121-1142
unconservative_supercontig_87_23865	TTGGTTGATCTAGAGTTTTTT	evm.TU.supercontig_39.114	phosphoacetylglucosamine mutase	GO:0004610(phosphoacetylglucosamine mutase activity);GO:0005829(cytosol);GO:0006048(UDP-N-acetylglucosamine biosynthetic process)	ko00520(Amino sugar and nucleotide sugar metabolism)	[G]Carbohydrate transport and metabolism	DRT101	4	16913-16933
unconservative_supercontig_87_23865	TTGGTTGATCTAGAGTTTTTT	evm.TU.supercontig_70.96	splicing factor 3B subunit 1-like	GO:0004144(diacylglycerol O-acyltransferase activity);GO:0010287(plastoglobule);GO:0033306(phytol metabolic process)	ko03040(Spliceosome)	[I]Lipid transport and metabolism	At3g26840	3.5	580-599
unconservative_supercontig_87_23865	TTGGTTGATCTAGAGTTTTTT	evm.TU.supercontig_62.65	-	-	-	-	-	4	1197-1217
unconservative_supercontig_87_23865	TTGGTTGATCTAGAGTTTTTT	evm.TU.supercontig_85.17	pre-mRNA-splicing factor RSE1	GO:0005634(nucleus)	ko03040(Spliceosome)	[A]RNA processing and modification	-	4	3150-3169
unconservative_supercontig_6_3769	CTGACGTGGCTGCTGACGTGGC	evm.TU.supercontig_106.24	-	GO:0005634(nucleus);GO:0006281(DNA repair);GO:0016301(kinase activity)	-	[B]Chromatin structure and dynamics ;[D]Cell cycle control, cell division, chromosome partitioning ;[L]Replication, recombination and repair ;[T]Signal transduction mechanisms ;[U]Intracellular trafficking, secretion, and vesicular transport	TOR	2	4142-4163
unconservative_supercontig_6_3769	CTGACGTGGCTGCTGACGTGGC	evm.TU.supercontig_10.74	methylmalonate-semialdehyde dehydrogenase [acylating]	GO:0004029(aldehyde dehydrogenase (NAD) activity);GO:0004491(methylmalonate-semialdehyde dehydrogenase (acylating) activity);GO:0018478(malonate-semialdehyde dehydrogenase (acetylating) activity)	ko01200(Carbon metabolism);ko00640(Propanoate metabolism);ko00562(Inositol phosphate metabolism);ko00280(Valine, leucine and isoleucine degradation);ko00410(beta-Alanine metabolism)	[I]Lipid transport and metabolism	ALDH6B2	2	25176-25197
unconservative_supercontig_6_3769	CTGACGTGGCTGCTGACGTGGC	evm.TU.supercontig_17.166	Trehalose-6-phosphate synthase isoform 1	GO:0003825(alpha,alpha-trehalose-phosphate synthase (UDP-forming) activity);GO:0005576(extracellular region);GO:0005618(cell wall);GO:0005737(cytoplasm);GO:0005773(vacuole);GO:0005991(trehalose metabolic process);GO:0005992(trehalose biosynthetic process);GO:0009793(embryo development ending in seed dormancy);GO:0009832(plant-type cell wall biogenesis);GO:0010182(sugar mediated signaling pathway)…	ko00500(Starch and sucrose metabolism)	[L]Replication, recombination and repair	TPS1	1	13997-14018
unconservative_supercontig_6_3769	CTGACGTGGCTGCTGACGTGGC	evm.TU.supercontig_20.14	-	-	-	-	-	0	189-210
unconservative_supercontig_6_3769	CTGACGTGGCTGCTGACGTGGC	evm.TU.supercontig_21.198	-	-	-	[S]Function unknown	-	0	1628-1649
unconservative_supercontig_6_3769	CTGACGTGGCTGCTGACGTGGC	evm.TU.supercontig_195.1	methionine S-methyltransferase-like	GO:0005543(phospholipid binding);GO:0012505(endomembrane system);GO:0019898(extrinsic component of membrane)	ko00450(Selenocompound metabolism)	[L]Replication, recombination and repair	CPA	2	6161-6182
unconservative_supercontig_6_3769	CTGACGTGGCTGCTGACGTGGC	evm.TU.supercontig_191.9	uncharacterized LOC104808371	GO:0003924(GTPase activity);GO:0005525(GTP binding);GO:0005634(nucleus);GO:0005737(cytoplasm);GO:0007264(small GTPase mediated signal transduction);GO:0009640(photomorphogenesis);GO:0015031(protein transport);GO:0032922(circadian regulation of gene expression)	ko00040(Pentose and glucuronate interconversions);ko00052(Galactose metabolism);ko00053(Ascorbate and aldarate metabolism);ko00520(Amino sugar and nucleotide sugar metabolism)	[S]Function unknown	At5g64813	3.5	19648-19669
unconservative_supercontig_6_3769	CTGACGTGGCTGCTGACGTGGC	evm.TU.supercontig_33.55	hypothetical protein	GO:0016020(membrane);GO:0016709(oxidoreductase activity, acting on paired donors, with incorporation or reduction of molecular oxygen, NAD(P)H as one donor, and incorporation of one atom of oxygen);GO:0044550(secondary metabolite biosynthetic process)	ko00903(Limonene and pinene degradation);ko00945(Stilbenoid, diarylheptanoid and gingerol biosynthesis)	[Q]Secondary metabolites biosynthesis, transport and catabolism	CYP71B36	0	4678-4699
unconservative_supercontig_6_3769	CTGACGTGGCTGCTGACGTGGC	evm.TU.supercontig_32.122	3-hydroxyisobutyryl-CoA hydrolase	GO:0004033(aldo-keto reductase (NADP) activity);GO:0009505(plant-type cell wall);GO:0009507(chloroplast);GO:0009570(chloroplast stroma);GO:0009941(chloroplast envelope)	ko01200(Carbon metabolism);ko00640(Propanoate metabolism);ko00280(Valine, leucine and isoleucine degradation);ko00410(beta-Alanine metabolism)	[L]Replication, recombination and repair	-	3	9858-9879
unconservative_supercontig_6_3769	CTGACGTGGCTGCTGACGTGGC	evm.TU.supercontig_37.85	hypothetical protein	GO:0000271(polysaccharide biosynthetic process);GO:0005794(Golgi apparatus);GO:0016757(transferase activity, transferring glycosyl groups)	ko00500(Starch and sucrose metabolism);ko00520(Amino sugar and nucleotide sugar metabolism)	[O]Posttranslational modification, protein turnover, chaperones	GATL2	4	541-562
unconservative_supercontig_6_3769	CTGACGTGGCTGCTGACGTGGC	evm.TU.supercontig_56.11	Ribosomal protein S25 family protein	GO:0003735(structural constituent of ribosome);GO:0005737(cytoplasm);GO:0005794(Golgi apparatus);GO:0005840(ribosome);GO:0006412(translation);GO:0022627(cytosolic small ribosomal subunit)	ko03010(Ribosome)	[J]Translation, ribosomal structure and biogenesis	RPS25D	2	1877-1898
unconservative_supercontig_6_3769	CTGACGTGGCTGCTGACGTGGC	evm.TU.supercontig_71.35	uncharacterized LOC102607982	GO:0004596(peptide alpha-N-acetyltransferase activity);GO:0005737(cytoplasm);GO:0017196(N-terminal peptidyl-methionine acetylation)	ko00563(Glycosylphosphatidylinositol(GPI)-anchor biosynthesis)	[L]Replication, recombination and repair	IPMS2	3	2388-2409
unconservative_supercontig_6_3769	CTGACGTGGCTGCTGACGTGGC	C.papaya_newGene_2764	-	-	-	-	-	0	4674-4695
unconservative_supercontig_6_3769	CTGACGTGGCTGCTGACGTGGC	C.papaya_newGene_1878	-	-	-	-	-	0.5	3807-3828
unconservative_supercontig_6_3769	CTGACGTGGCTGCTGACGTGGC	C.papaya_newGene_3435	macrophage migration inhibitory factor homolog	GO:0003674(molecular_function);GO:0006954(inflammatory response);GO:0009507(chloroplast);GO:0051707(response to other organism)	ko00350(Tyrosine metabolism);ko00360(Phenylalanine metabolism)	[S]Function unknown	-	0.5	1462-1483
unconservative_supercontig_6_3769	CTGACGTGGCTGCTGACGTGGC	C.papaya_newGene_3087	uncharacterized LOC104602841	GO:0000166(nucleotide binding);GO:0000943(retrotransposon nucleocapsid);GO:0003676(nucleic acid binding);GO:0003677(DNA binding);GO:0003723(RNA binding);GO:0003824(catalytic activity);GO:0003887(DNA-directed DNA polymerase activity);GO:0003964(RNA-directed DNA polymerase activity);GO:0004190(aspartic-type endopeptidase activity);GO:0004518(nuclease activity);GO:0004519(endonuclease activity);GO:0…	ko04070(Phosphatidylinositol signaling system)	[L]Replication, recombination and repair	TY3B-G	1	50168-50189
unconservative_supercontig_6_3769	CTGACGTGGCTGCTGACGTGGC	evm.TU.supercontig_89.14	-	-	-	-	-	3	907-929
cpa-miR8143	GAGAGATGGTGGACAGATCAGGTA	evm.TU.supercontig_11.11	SKP1-like protein 21	GO:0004842(ubiquitin-protein transferase activity);GO:0005634(nucleus);GO:0006511(ubiquitin-dependent protein catabolic process);GO:0016567(protein ubiquitination);GO:0019005(SCF ubiquitin ligase complex)	ko04141(Protein processing in endoplasmic reticulum);ko04120(Ubiquitin mediated proteolysis)	[O]Posttranslational modification, protein turnover, chaperones	ASK21	2.5	2354-2377
cpa-miR8143	GAGAGATGGTGGACAGATCAGGTA	evm.TU.contig_30654	Phosphatidate cytidylyltransferase	GO:0004605(phosphatidate cytidylyltransferase activity);GO:0005886(plasma membrane);GO:0006655(phosphatidylglycerol biosynthetic process);GO:0008654(phospholipid biosynthetic process);GO:0009536(plastid);GO:0016020(membrane);GO:0016024(CDP-diacylglycerol biosynthetic process)	ko00564(Glycerophospholipid metabolism);ko04070(Phosphatidylinositol signaling system)	[I]Lipid transport and metabolism	CDS4	3.5	2081-2104
cpa-miR8143	GAGAGATGGTGGACAGATCAGGTA	evm.TU.supercontig_121.21	-	-	-	-	-	3.5	897-920
cpa-miR8143	GAGAGATGGTGGACAGATCAGGTA	evm.TU.supercontig_16.4	probable phosphomevalonate kinase	GO:0004631(phosphomevalonate kinase activity);GO:0005524(ATP binding);GO:0005737(cytoplasm);GO:0005777(peroxisome);GO:0016126(sterol biosynthetic process);GO:0016310(phosphorylation);GO:0019287(isopentenyl diphosphate biosynthetic process, mevalonate pathway)	ko00900(Terpenoid backbone biosynthesis)	[I]Lipid transport and metabolism	PMK	3.5	15547-15570
cpa-miR8143	GAGAGATGGTGGACAGATCAGGTA	evm.TU.supercontig_117.31	hypothetical protein	GO:0003743(translation initiation factor activity);GO:0005737(cytoplasm);GO:0005829(cytosol);GO:0006413(translational initiation);GO:0006446(regulation of translational initiation);GO:0016779(nucleotidyltransferase activity)	ko03013(RNA transport)	[M]Cell wall/membrane/envelope biogenesis	-	4	2511-2534
cpa-miR8143	GAGAGATGGTGGACAGATCAGGTA	evm.TU.supercontig_158.17	dolichyl-diphosphooligosaccharide--protein glycosyltransferase 48 kDa subunit-like	GO:0004579(dolichyl-diphosphooligosaccharide-protein glycotransferase activity);GO:0005576(extracellular region);GO:0005730(nucleolus);GO:0005773(vacuole);GO:0005774(vacuolar membrane);GO:0005783(endoplasmic reticulum);GO:0005789(endoplasmic reticulum membrane);GO:0005794(Golgi apparatus);GO:0008250(oligosaccharyltransferase complex);GO:0009505(plant-type cell wall);GO:0009506(plasmodesma);GO:000…	ko00510(N-Glycan biosynthesis);ko04141(Protein processing in endoplasmic reticulum)	[S]Function unknown	OST48	4	2017-2040
cpa-miR8143	GAGAGATGGTGGACAGATCAGGTA	evm.TU.supercontig_17.166	Trehalose-6-phosphate synthase isoform 1	GO:0003825(alpha,alpha-trehalose-phosphate synthase (UDP-forming) activity);GO:0005576(extracellular region);GO:0005618(cell wall);GO:0005737(cytoplasm);GO:0005773(vacuole);GO:0005991(trehalose metabolic process);GO:0005992(trehalose biosynthetic process);GO:0009793(embryo development ending in seed dormancy);GO:0009832(plant-type cell wall biogenesis);GO:0010182(sugar mediated signaling pathway)…	ko00500(Starch and sucrose metabolism)	[L]Replication, recombination and repair	TPS1	4	5333-5356
cpa-miR8143	GAGAGATGGTGGACAGATCAGGTA	evm.TU.supercontig_208.7	transmembrane protein	GO:0003954(NADH dehydrogenase activity);GO:1901006(ubiquinone-6 biosynthetic process)	ko00600(Sphingolipid metabolism)	[G]Carbohydrate transport and metabolism ;[M]Cell wall/membrane/envelope biogenesis	At1g32220	2.5	3688-3711
cpa-miR8143	GAGAGATGGTGGACAGATCAGGTA	evm.TU.supercontig_19.178	-	GO:0005215(transporter activity);GO:0005886(plasma membrane);GO:0006810(transport)	-	[S]Function unknown	At2g40090	3.5	3862-3885
cpa-miR8143	GAGAGATGGTGGACAGATCAGGTA	evm.TU.supercontig_182.4	transcription initiation factor IIB-2	GO:0005634(nucleus);GO:0005737(cytoplasm);GO:0006352(DNA-templated transcription, initiation);GO:0006355(regulation of transcription, DNA-templated);GO:0008270(zinc ion binding);GO:0017025(TBP-class protein binding)	ko03022(Basal transcription factors)	[K]Transcription	TFIIB2	3.5	9072-9095
cpa-miR8143	GAGAGATGGTGGACAGATCAGGTA	evm.TU.supercontig_44.112	methionine S-methyltransferase-like	GO:0005634(nucleus);GO:0005829(cytosol);GO:0008150(biological_process)	ko00450(Selenocompound metabolism)	[L]Replication, recombination and repair	-	3.5	4225-4248
cpa-miR8143	GAGAGATGGTGGACAGATCAGGTA	evm.TU.supercontig_43.123	alpha-hydroxynitrile lyase family protein	GO:0008270(zinc ion binding);GO:0016491(oxidoreductase activity);GO:0055114(oxidation-reduction process)	ko01200(Carbon metabolism);ko00010(Glycolysis / Gluconeogenesis);ko00071(Fatty acid degradation);ko00350(Tyrosine metabolism)	[C]Energy production and conversion	-	4	2066-2089
cpa-miR8143	GAGAGATGGTGGACAGATCAGGTA	evm.TU.supercontig_58.120	primary amine oxidase-like	GO:0005507(copper ion binding);GO:0005576(extracellular region);GO:0008131(primary amine oxidase activity);GO:0048038(quinone binding);GO:0055114(oxidation-reduction process)	ko00260(Glycine, serine and threonine metabolism);ko00350(Tyrosine metabolism);ko00360(Phenylalanine metabolism);ko00410(beta-Alanine metabolism);ko00950(Isoquinoline alkaloid biosynthesis);ko00960(Tropane, piperidine and pyridine alkaloid biosynthesis)	[Q]Secondary metabolites biosynthesis, transport and catabolism	-	2.5	2857-2880
cpa-miR8143	GAGAGATGGTGGACAGATCAGGTA	evm.TU.supercontig_60.87	cysteine-rich receptor-like protein kinase 15	GO:0004674(protein serine/threonine kinase activity);GO:0004675(transmembrane receptor protein serine/threonine kinase activity);GO:0005524(ATP binding);GO:0006468(protein phosphorylation);GO:0016021(integral component of membrane);GO:0016301(kinase activity);GO:0016310(phosphorylation)	ko00520(Amino sugar and nucleotide sugar metabolism)	[T]Signal transduction mechanisms	At5g39030	3.5	1139-1162
cpa-miR8143	GAGAGATGGTGGACAGATCAGGTA	C.papaya_newGene_1966	-	-	-	-	-	2	2443-2466
cpa-miR8143	GAGAGATGGTGGACAGATCAGGTA	C.papaya_newGene_1631	-	-	-	-	-	2	10132-10155
cpa-miR8143	GAGAGATGGTGGACAGATCAGGTA	C.papaya_newGene_1459	-	GO:0016020(membrane);GO:0016709(oxidoreductase activity, acting on paired donors, with incorporation or reduction of molecular oxygen, NAD(P)H as one donor, and incorporation of one atom of oxygen);GO:0044550(secondary metabolite biosynthetic process)	-	[S]Function unknown	SKL2	2.5	3041-3064
cpa-miR8143	GAGAGATGGTGGACAGATCAGGTA	C.papaya_newGene_2824	-	GO:0005634(nucleus);GO:0008284(positive regulation of cell proliferation);GO:0034243(regulation of transcription elongation from RNA polymerase II promoter)	-	[S]Function unknown	ycf2	3	4055-4078
cpa-miR8143	GAGAGATGGTGGACAGATCAGGTA	C.papaya_newGene_2092	uncharacterized LOC104808371	GO:0005739(mitochondrion)	ko00040(Pentose and glucuronate interconversions);ko00052(Galactose metabolism);ko00053(Ascorbate and aldarate metabolism);ko00520(Amino sugar and nucleotide sugar metabolism)	[S]Function unknown	-	3.5	13609-13632
cpa-miR8143	GAGAGATGGTGGACAGATCAGGTA	C.papaya_newGene_2507	-	GO:0003674(molecular_function);GO:0005739(mitochondrion);GO:0008150(biological_process)	-	[S]Function unknown	-	3.5	29902-29925
unconservative_supercontig_2260_44384	GCTGACCGGGCCTGCTGACGTGGC	evm.TU.supercontig_106.24	-	GO:0005634(nucleus);GO:0006281(DNA repair);GO:0016301(kinase activity)	-	[B]Chromatin structure and dynamics ;[D]Cell cycle control, cell division, chromosome partitioning ;[L]Replication, recombination and repair ;[T]Signal transduction mechanisms ;[U]Intracellular trafficking, secretion, and vesicular transport	TOR	2	4154-4176
unconservative_supercontig_2260_44384	GCTGACCGGGCCTGCTGACGTGGC	evm.TU.supercontig_10.74	methylmalonate-semialdehyde dehydrogenase [acylating]	GO:0004029(aldehyde dehydrogenase (NAD) activity);GO:0004491(methylmalonate-semialdehyde dehydrogenase (acylating) activity);GO:0018478(malonate-semialdehyde dehydrogenase (acetylating) activity)	ko01200(Carbon metabolism);ko00640(Propanoate metabolism);ko00562(Inositol phosphate metabolism);ko00280(Valine, leucine and isoleucine degradation);ko00410(beta-Alanine metabolism)	[I]Lipid transport and metabolism	ALDH6B2	3	25188-25210
unconservative_supercontig_2260_44384	GCTGACCGGGCCTGCTGACGTGGC	evm.TU.supercontig_20.14	-	-	-	-	-	0	201-224
unconservative_supercontig_2260_44384	GCTGACCGGGCCTGCTGACGTGGC	evm.TU.supercontig_191.9	uncharacterized LOC104808371	GO:0003924(GTPase activity);GO:0005525(GTP binding);GO:0005634(nucleus);GO:0005737(cytoplasm);GO:0007264(small GTPase mediated signal transduction);GO:0009640(photomorphogenesis);GO:0015031(protein transport);GO:0032922(circadian regulation of gene expression)	ko00040(Pentose and glucuronate interconversions);ko00052(Galactose metabolism);ko00053(Ascorbate and aldarate metabolism);ko00520(Amino sugar and nucleotide sugar metabolism)	[S]Function unknown	At5g64813	1	19660-19683
unconservative_supercontig_2260_44384	GCTGACCGGGCCTGCTGACGTGGC	evm.TU.supercontig_21.198	-	-	-	[S]Function unknown	-	4	1640-1662
unconservative_supercontig_2260_44384	GCTGACCGGGCCTGCTGACGTGGC	evm.TU.supercontig_33.55	hypothetical protein	GO:0016020(membrane);GO:0016709(oxidoreductase activity, acting on paired donors, with incorporation or reduction of molecular oxygen, NAD(P)H as one donor, and incorporation of one atom of oxygen);GO:0044550(secondary metabolite biosynthetic process)	ko00903(Limonene and pinene degradation);ko00945(Stilbenoid, diarylheptanoid and gingerol biosynthesis)	[Q]Secondary metabolites biosynthesis, transport and catabolism	CYP71B36	0	4690-4713
unconservative_supercontig_2260_44384	GCTGACCGGGCCTGCTGACGTGGC	evm.TU.supercontig_32.122	3-hydroxyisobutyryl-CoA hydrolase	GO:0004033(aldo-keto reductase (NADP) activity);GO:0009505(plant-type cell wall);GO:0009507(chloroplast);GO:0009570(chloroplast stroma);GO:0009941(chloroplast envelope)	ko01200(Carbon metabolism);ko00640(Propanoate metabolism);ko00280(Valine, leucine and isoleucine degradation);ko00410(beta-Alanine metabolism)	[L]Replication, recombination and repair	-	3.5	9870-9892
unconservative_supercontig_2260_44384	GCTGACCGGGCCTGCTGACGTGGC	C.papaya_newGene_3435	macrophage migration inhibitory factor homolog	GO:0003674(molecular_function);GO:0006954(inflammatory response);GO:0009507(chloroplast);GO:0051707(response to other organism)	ko00350(Tyrosine metabolism);ko00360(Phenylalanine metabolism)	[S]Function unknown	-	0	1474-1497
unconservative_supercontig_2260_44384	GCTGACCGGGCCTGCTGACGTGGC	C.papaya_newGene_2764	-	-	-	-	-	2	4686-4709
unconservative_supercontig_2260_44384	GCTGACCGGGCCTGCTGACGTGGC	C.papaya_newGene_3087	uncharacterized LOC104602841	GO:0000166(nucleotide binding);GO:0000943(retrotransposon nucleocapsid);GO:0003676(nucleic acid binding);GO:0003677(DNA binding);GO:0003723(RNA binding);GO:0003824(catalytic activity);GO:0003887(DNA-directed DNA polymerase activity);GO:0003964(RNA-directed DNA polymerase activity);GO:0004190(aspartic-type endopeptidase activity);GO:0004518(nuclease activity);GO:0004519(endonuclease activity);GO:0…	ko04070(Phosphatidylinositol signaling system)	[L]Replication, recombination and repair	TY3B-G	3	50180-50202
unconservative_supercontig_2260_44384	GCTGACCGGGCCTGCTGACGTGGC	evm.TU.supercontig_89.14	-	-	-	-	-	4	920-942
unconservative_supercontig_2260_44384	GCTGACCGGGCCTGCTGACGTGGC	C.papaya_newGene_2359	-	-	-	-	-	4	2626-2648
unconservative_supercontig_32_13063	CTGACGTGGCTGCTGACGTGGC	evm.TU.supercontig_106.24	-	GO:0005634(nucleus);GO:0006281(DNA repair);GO:0016301(kinase activity)	-	[B]Chromatin structure and dynamics ;[D]Cell cycle control, cell division, chromosome partitioning ;[L]Replication, recombination and repair ;[T]Signal transduction mechanisms ;[U]Intracellular trafficking, secretion, and vesicular transport	TOR	2	4142-4163
unconservative_supercontig_32_13063	CTGACGTGGCTGCTGACGTGGC	evm.TU.supercontig_10.74	methylmalonate-semialdehyde dehydrogenase [acylating]	GO:0004029(aldehyde dehydrogenase (NAD) activity);GO:0004491(methylmalonate-semialdehyde dehydrogenase (acylating) activity);GO:0018478(malonate-semialdehyde dehydrogenase (acetylating) activity)	ko01200(Carbon metabolism);ko00640(Propanoate metabolism);ko00562(Inositol phosphate metabolism);ko00280(Valine, leucine and isoleucine degradation);ko00410(beta-Alanine metabolism)	[I]Lipid transport and metabolism	ALDH6B2	2	25176-25197
unconservative_supercontig_32_13063	CTGACGTGGCTGCTGACGTGGC	evm.TU.supercontig_17.166	Trehalose-6-phosphate synthase isoform 1	GO:0003825(alpha,alpha-trehalose-phosphate synthase (UDP-forming) activity);GO:0005576(extracellular region);GO:0005618(cell wall);GO:0005737(cytoplasm);GO:0005773(vacuole);GO:0005991(trehalose metabolic process);GO:0005992(trehalose biosynthetic process);GO:0009793(embryo development ending in seed dormancy);GO:0009832(plant-type cell wall biogenesis);GO:0010182(sugar mediated signaling pathway)…	ko00500(Starch and sucrose metabolism)	[L]Replication, recombination and repair	TPS1	1	13997-14018
unconservative_supercontig_32_13063	CTGACGTGGCTGCTGACGTGGC	evm.TU.supercontig_20.14	-	-	-	-	-	0	189-210
unconservative_supercontig_32_13063	CTGACGTGGCTGCTGACGTGGC	evm.TU.supercontig_21.198	-	-	-	[S]Function unknown	-	0	1628-1649
unconservative_supercontig_32_13063	CTGACGTGGCTGCTGACGTGGC	evm.TU.supercontig_195.1	methionine S-methyltransferase-like	GO:0005543(phospholipid binding);GO:0012505(endomembrane system);GO:0019898(extrinsic component of membrane)	ko00450(Selenocompound metabolism)	[L]Replication, recombination and repair	CPA	2	6161-6182
unconservative_supercontig_32_13063	CTGACGTGGCTGCTGACGTGGC	evm.TU.supercontig_191.9	uncharacterized LOC104808371	GO:0003924(GTPase activity);GO:0005525(GTP binding);GO:0005634(nucleus);GO:0005737(cytoplasm);GO:0007264(small GTPase mediated signal transduction);GO:0009640(photomorphogenesis);GO:0015031(protein transport);GO:0032922(circadian regulation of gene expression)	ko00040(Pentose and glucuronate interconversions);ko00052(Galactose metabolism);ko00053(Ascorbate and aldarate metabolism);ko00520(Amino sugar and nucleotide sugar metabolism)	[S]Function unknown	At5g64813	3.5	19648-19669
unconservative_supercontig_32_13063	CTGACGTGGCTGCTGACGTGGC	evm.TU.supercontig_33.55	hypothetical protein	GO:0016020(membrane);GO:0016709(oxidoreductase activity, acting on paired donors, with incorporation or reduction of molecular oxygen, NAD(P)H as one donor, and incorporation of one atom of oxygen);GO:0044550(secondary metabolite biosynthetic process)	ko00903(Limonene and pinene degradation);ko00945(Stilbenoid, diarylheptanoid and gingerol biosynthesis)	[Q]Secondary metabolites biosynthesis, transport and catabolism	CYP71B36	0	4678-4699
unconservative_supercontig_32_13063	CTGACGTGGCTGCTGACGTGGC	evm.TU.supercontig_32.122	3-hydroxyisobutyryl-CoA hydrolase	GO:0004033(aldo-keto reductase (NADP) activity);GO:0009505(plant-type cell wall);GO:0009507(chloroplast);GO:0009570(chloroplast stroma);GO:0009941(chloroplast envelope)	ko01200(Carbon metabolism);ko00640(Propanoate metabolism);ko00280(Valine, leucine and isoleucine degradation);ko00410(beta-Alanine metabolism)	[L]Replication, recombination and repair	-	3	9858-9879
unconservative_supercontig_32_13063	CTGACGTGGCTGCTGACGTGGC	evm.TU.supercontig_37.85	hypothetical protein	GO:0000271(polysaccharide biosynthetic process);GO:0005794(Golgi apparatus);GO:0016757(transferase activity, transferring glycosyl groups)	ko00500(Starch and sucrose metabolism);ko00520(Amino sugar and nucleotide sugar metabolism)	[O]Posttranslational modification, protein turnover, chaperones	GATL2	4	541-562
unconservative_supercontig_32_13063	CTGACGTGGCTGCTGACGTGGC	evm.TU.supercontig_56.11	Ribosomal protein S25 family protein	GO:0003735(structural constituent of ribosome);GO:0005737(cytoplasm);GO:0005794(Golgi apparatus);GO:0005840(ribosome);GO:0006412(translation);GO:0022627(cytosolic small ribosomal subunit)	ko03010(Ribosome)	[J]Translation, ribosomal structure and biogenesis	RPS25D	2	1877-1898
unconservative_supercontig_32_13063	CTGACGTGGCTGCTGACGTGGC	evm.TU.supercontig_71.35	uncharacterized LOC102607982	GO:0004596(peptide alpha-N-acetyltransferase activity);GO:0005737(cytoplasm);GO:0017196(N-terminal peptidyl-methionine acetylation)	ko00563(Glycosylphosphatidylinositol(GPI)-anchor biosynthesis)	[L]Replication, recombination and repair	IPMS2	3	2388-2409
unconservative_supercontig_32_13063	CTGACGTGGCTGCTGACGTGGC	C.papaya_newGene_2764	-	-	-	-	-	0	4674-4695
unconservative_supercontig_32_13063	CTGACGTGGCTGCTGACGTGGC	C.papaya_newGene_1878	-	-	-	-	-	0.5	3807-3828
unconservative_supercontig_32_13063	CTGACGTGGCTGCTGACGTGGC	C.papaya_newGene_3435	macrophage migration inhibitory factor homolog	GO:0003674(molecular_function);GO:0006954(inflammatory response);GO:0009507(chloroplast);GO:0051707(response to other organism)	ko00350(Tyrosine metabolism);ko00360(Phenylalanine metabolism)	[S]Function unknown	-	0.5	1462-1483
unconservative_supercontig_32_13063	CTGACGTGGCTGCTGACGTGGC	C.papaya_newGene_3087	uncharacterized LOC104602841	GO:0000166(nucleotide binding);GO:0000943(retrotransposon nucleocapsid);GO:0003676(nucleic acid binding);GO:0003677(DNA binding);GO:0003723(RNA binding);GO:0003824(catalytic activity);GO:0003887(DNA-directed DNA polymerase activity);GO:0003964(RNA-directed DNA polymerase activity);GO:0004190(aspartic-type endopeptidase activity);GO:0004518(nuclease activity);GO:0004519(endonuclease activity);GO:0…	ko04070(Phosphatidylinositol signaling system)	[L]Replication, recombination and repair	TY3B-G	1	50168-50189
unconservative_supercontig_32_13063	CTGACGTGGCTGCTGACGTGGC	evm.TU.supercontig_89.14	-	-	-	-	-	3	907-929
cpa-miR164d	TGGAGAAGGGGAGCACGTGCA	evm.TU.supercontig_170.11	-	-	-	-	-	4	390-410
cpa-miR164d	TGGAGAAGGGGAGCACGTGCA	evm.TU.supercontig_28.128	-	-	-	-	-	4	293-313
cpa-miR164d	TGGAGAAGGGGAGCACGTGCA	evm.TU.supercontig_188.22	por C	GO:0009860(pollen tube growth);GO:0016491(oxidoreductase activity)	ko00860(Porphyrin and chlorophyll metabolism)	[S]Function unknown	TIC32	4	2-21
cpa-miR164d	TGGAGAAGGGGAGCACGTGCA	evm.TU.supercontig_34.177	lectin-domain containing receptor kinase VI.3-like	GO:0004674(protein serine/threonine kinase activity);GO:0005524(ATP binding);GO:0005886(plasma membrane);GO:0006468(protein phosphorylation);GO:0016021(integral component of membrane);GO:0016301(kinase activity);GO:0030246(carbohydrate binding)	ko00500(Starch and sucrose metabolism)	[T]Signal transduction mechanisms	LECRK72	4	232-253
unconservative_supercontig_1_635	TGCTGACGTGGCTGTTGACGTGAC	evm.TU.supercontig_106.24	-	GO:0005634(nucleus);GO:0006281(DNA repair);GO:0016301(kinase activity)	-	[B]Chromatin structure and dynamics ;[D]Cell cycle control, cell division, chromosome partitioning ;[L]Replication, recombination and repair ;[T]Signal transduction mechanisms ;[U]Intracellular trafficking, secretion, and vesicular transport	TOR	3.5	4142-4165
unconservative_supercontig_1_635	TGCTGACGTGGCTGTTGACGTGAC	evm.TU.supercontig_10.74	methylmalonate-semialdehyde dehydrogenase [acylating]	GO:0004029(aldehyde dehydrogenase (NAD) activity);GO:0004491(methylmalonate-semialdehyde dehydrogenase (acylating) activity);GO:0018478(malonate-semialdehyde dehydrogenase (acetylating) activity)	ko01200(Carbon metabolism);ko00640(Propanoate metabolism);ko00562(Inositol phosphate metabolism);ko00280(Valine, leucine and isoleucine degradation);ko00410(beta-Alanine metabolism)	[I]Lipid transport and metabolism	ALDH6B2	4	25176-25199
unconservative_supercontig_1_635	TGCTGACGTGGCTGTTGACGTGAC	evm.TU.supercontig_17.166	Trehalose-6-phosphate synthase isoform 1	GO:0003825(alpha,alpha-trehalose-phosphate synthase (UDP-forming) activity);GO:0005576(extracellular region);GO:0005618(cell wall);GO:0005737(cytoplasm);GO:0005773(vacuole);GO:0005991(trehalose metabolic process);GO:0005992(trehalose biosynthetic process);GO:0009793(embryo development ending in seed dormancy);GO:0009832(plant-type cell wall biogenesis);GO:0010182(sugar mediated signaling pathway)…	ko00500(Starch and sucrose metabolism)	[L]Replication, recombination and repair	TPS1	3.5	13997-14020
unconservative_supercontig_1_635	TGCTGACGTGGCTGTTGACGTGAC	evm.TU.supercontig_20.14	-	-	-	-	-	1.5	189-212
unconservative_supercontig_1_635	TGCTGACGTGGCTGTTGACGTGAC	evm.TU.supercontig_21.198	-	-	-	[S]Function unknown	-	2	1628-1651
unconservative_supercontig_1_635	TGCTGACGTGGCTGTTGACGTGAC	evm.TU.supercontig_195.1	methionine S-methyltransferase-like	GO:0005543(phospholipid binding);GO:0012505(endomembrane system);GO:0019898(extrinsic component of membrane)	ko00450(Selenocompound metabolism)	[L]Replication, recombination and repair	CPA	4	6161-6184
unconservative_supercontig_1_635	TGCTGACGTGGCTGTTGACGTGAC	evm.TU.supercontig_33.55	hypothetical protein	GO:0016020(membrane);GO:0016709(oxidoreductase activity, acting on paired donors, with incorporation or reduction of molecular oxygen, NAD(P)H as one donor, and incorporation of one atom of oxygen);GO:0044550(secondary metabolite biosynthetic process)	ko00903(Limonene and pinene degradation);ko00945(Stilbenoid, diarylheptanoid and gingerol biosynthesis)	[Q]Secondary metabolites biosynthesis, transport and catabolism	CYP71B36	1.5	4678-4701
unconservative_supercontig_1_635	TGCTGACGTGGCTGTTGACGTGAC	evm.TU.supercontig_71.35	uncharacterized LOC102607982	GO:0004596(peptide alpha-N-acetyltransferase activity);GO:0005737(cytoplasm);GO:0017196(N-terminal peptidyl-methionine acetylation)	ko00563(Glycosylphosphatidylinositol(GPI)-anchor biosynthesis)	[L]Replication, recombination and repair	IPMS2	3.5	2376-2399
unconservative_supercontig_1_635	TGCTGACGTGGCTGTTGACGTGAC	evm.TU.supercontig_56.11	Ribosomal protein S25 family protein	GO:0003735(structural constituent of ribosome);GO:0005737(cytoplasm);GO:0005794(Golgi apparatus);GO:0005840(ribosome);GO:0006412(translation);GO:0022627(cytosolic small ribosomal subunit)	ko03010(Ribosome)	[J]Translation, ribosomal structure and biogenesis	RPS25D	4	1877-1900
unconservative_supercontig_1_635	TGCTGACGTGGCTGTTGACGTGAC	C.papaya_newGene_1878	-	-	-	-	-	0.5	3807-3830
unconservative_supercontig_1_635	TGCTGACGTGGCTGTTGACGTGAC	C.papaya_newGene_2764	-	-	-	-	-	1.5	4674-4697
unconservative_supercontig_1_635	TGCTGACGTGGCTGTTGACGTGAC	C.papaya_newGene_3435	macrophage migration inhibitory factor homolog	GO:0003674(molecular_function);GO:0006954(inflammatory response);GO:0009507(chloroplast);GO:0051707(response to other organism)	ko00350(Tyrosine metabolism);ko00360(Phenylalanine metabolism)	[S]Function unknown	-	2	1462-1485
unconservative_supercontig_1_635	TGCTGACGTGGCTGTTGACGTGAC	evm.TU.supercontig_89.14	-	-	-	-	-	2.5	908-931
unconservative_supercontig_1_635	TGCTGACGTGGCTGTTGACGTGAC	C.papaya_newGene_3087	uncharacterized LOC104602841	GO:0000166(nucleotide binding);GO:0000943(retrotransposon nucleocapsid);GO:0003676(nucleic acid binding);GO:0003677(DNA binding);GO:0003723(RNA binding);GO:0003824(catalytic activity);GO:0003887(DNA-directed DNA polymerase activity);GO:0003964(RNA-directed DNA polymerase activity);GO:0004190(aspartic-type endopeptidase activity);GO:0004518(nuclease activity);GO:0004519(endonuclease activity);GO:0…	ko04070(Phosphatidylinositol signaling system)	[L]Replication, recombination and repair	TY3B-G	3	50168-50191
unconservative_supercontig_439_37939	TCCTAGAGCTGGGCTGATACTCCC	evm.TU.supercontig_32.103	-	-	-	[S]Function unknown	-	0.5	5392-5415
unconservative_supercontig_439_37939	TCCTAGAGCTGGGCTGATACTCCC	evm.TU.supercontig_31.52	-	-	-	-	-	1.5	7166-7189
unconservative_supercontig_439_37939	TCCTAGAGCTGGGCTGATACTCCC	evm.TU.supercontig_76.5	-	GO:0000149(SNARE binding);GO:0005484(SNAP receptor activity);GO:0005789(endoplasmic reticulum membrane);GO:0005794(Golgi apparatus);GO:0006623(protein targeting to vacuole);GO:0006888(ER to Golgi vesicle-mediated transport);GO:0006891(intra-Golgi vesicle-mediated transport);GO:0006896(Golgi to vacuole transport);GO:0012507(ER to Golgi transport vesicle membrane);GO:0031201(SNARE complex);GO:00319…	-	[U]Intracellular trafficking, secretion, and vesicular transport	NPSN11	0.5	20438-20461
unconservative_supercontig_439_37939	TCCTAGAGCTGGGCTGATACTCCC	C.papaya_newGene_2313	-	-	-	-	-	0.5	117-140
unconservative_supercontig_439_37939	TCCTAGAGCTGGGCTGATACTCCC	C.papaya_newGene_2092	uncharacterized LOC104808371	GO:0005739(mitochondrion)	ko00040(Pentose and glucuronate interconversions);ko00052(Galactose metabolism);ko00053(Ascorbate and aldarate metabolism);ko00520(Amino sugar and nucleotide sugar metabolism)	[S]Function unknown	-	1.5	11939-11962
unconservative_supercontig_2_1866	TTGGACTGAAGGGAGCTCCC	evm.TU.contig_38684	-	GO:0001046(core promoter sequence-specific DNA binding);GO:0001228(transcriptional activator activity, RNA polymerase II transcription regulatory region sequence-specific binding);GO:0005634(nucleus);GO:0006366(transcription from RNA polymerase II promoter)	-	[K]Transcription	UNE12	4	557-575
unconservative_supercontig_2_1866	TTGGACTGAAGGGAGCTCCC	evm.TU.supercontig_103.54	mitogen-activated protein kinase kinase 2	GO:0004674(protein serine/threonine kinase activity);GO:0005515(protein binding);GO:0005524(ATP binding);GO:0005634(nucleus);GO:0005737(cytoplasm);GO:0006468(protein phosphorylation);GO:0009507(chloroplast);GO:0016301(kinase activity);GO:0042802(identical protein binding)	ko04626(Plant-pathogen interaction)	[T]Signal transduction mechanisms	TOUSLED	4	3177-3196
unconservative_supercontig_2_1866	TTGGACTGAAGGGAGCTCCC	evm.TU.supercontig_114.30	uncharacterized LOC102607982	GO:0004596(peptide alpha-N-acetyltransferase activity);GO:0005737(cytoplasm);GO:0017196(N-terminal peptidyl-methionine acetylation)	ko00563(Glycosylphosphatidylinositol(GPI)-anchor biosynthesis)	[L]Replication, recombination and repair	GIP	3.5	4212-4231
unconservative_supercontig_2_1866	TTGGACTGAAGGGAGCTCCC	evm.TU.supercontig_128.50	map3k delta-1 protein kinase	GO:0001666(response to hypoxia);GO:0004674(protein serine/threonine kinase activity);GO:0004712(protein serine/threonine/tyrosine kinase activity);GO:0005515(protein binding);GO:0005524(ATP binding);GO:0005634(nucleus);GO:0005789(endoplasmic reticulum membrane);GO:0009686(gibberellin biosynthetic process);GO:0009723(response to ethylene);GO:0009744(response to sucrose);GO:0009750(response to fruc…	ko04075(Plant hormone signal transduction)	[T]Signal transduction mechanisms	CTR1	4	12113-12132
unconservative_supercontig_2_1866	TTGGACTGAAGGGAGCTCCC	evm.TU.supercontig_2.210	-	GO:0005634(nucleus);GO:0005737(cytoplasm);GO:0006301(postreplication repair);GO:0031625(ubiquitin protein ligase binding);GO:0061630(ubiquitin protein ligase activity);GO:0070534(protein K63-linked ubiquitination)	-	[O]Posttranslational modification, protein turnover, chaperones	UEV1A	4	353-373
unconservative_supercontig_2_1866	TTGGACTGAAGGGAGCTCCC	evm.TU.supercontig_33.151	myb domain protein 30	GO:0003677(DNA binding);GO:0003700(transcription factor activity, sequence-specific DNA binding);GO:0005634(nucleus);GO:0006355(regulation of transcription, DNA-templated);GO:0009723(response to ethylene);GO:0009740(gibberellic acid mediated signaling pathway);GO:0009751(response to salicylic acid);GO:0043068(positive regulation of programmed cell death);GO:0045893(positive regulation of transcri…	ko04626(Plant-pathogen interaction)	[K]Transcription	GAM1	3	2089-2108
unconservative_supercontig_2_1866	TTGGACTGAAGGGAGCTCCC	evm.TU.supercontig_34.210	myb domain protein 30	GO:0003677(DNA binding);GO:0003700(transcription factor activity, sequence-specific DNA binding);GO:0005634(nucleus);GO:0006355(regulation of transcription, DNA-templated);GO:0009740(gibberellic acid mediated signaling pathway);GO:0009789(positive regulation of abscisic acid-activated signaling pathway);GO:0043068(positive regulation of programmed cell death);GO:0045893(positive regulation of tra…	ko04626(Plant-pathogen interaction)	[K]Transcription	GAM1	3	2957-2976
unconservative_supercontig_2_1866	TTGGACTGAAGGGAGCTCCC	evm.TU.supercontig_34.189	uncharacterized LOC104808371	GO:0003723(RNA binding);GO:0004525(ribonuclease III activity);GO:0005634(nucleus);GO:0005737(cytoplasm);GO:0016442(RISC complex);GO:0030422(production of siRNA involved in RNA interference)	ko00040(Pentose and glucuronate interconversions);ko00052(Galactose metabolism);ko00053(Ascorbate and aldarate metabolism);ko00520(Amino sugar and nucleotide sugar metabolism)	[L]Replication, recombination and repair	GIP	3	636-655
unconservative_supercontig_2_1866	TTGGACTGAAGGGAGCTCCC	evm.TU.supercontig_301.4	-	GO:0000981(RNA polymerase II transcription factor activity, sequence-specific DNA binding);GO:0005634(nucleus);GO:0006357(regulation of transcription from RNA polymerase II promoter)	-	[I]Lipid transport and metabolism ;[L]Replication, recombination and repair	-	4	925-944
unconservative_supercontig_2_1866	TTGGACTGAAGGGAGCTCCC	evm.TU.supercontig_54.65	-	-	-	-	-	3.5	321-340
unconservative_supercontig_2_1866	TTGGACTGAAGGGAGCTCCC	C.papaya_newGene_394	pre-mRNA polyadenylation factor fip-1-like	GO:0004832(valine-tRNA ligase activity);GO:0005829(cytosol);GO:0006438(valyl-tRNA aminoacylation)	ko03040(Spliceosome)	[S]Function unknown	-	3.5	5409-5428
unconservative_supercontig_19_9148	TTGGACTGAAGGGAGCTCCT	evm.TU.supercontig_103.54	mitogen-activated protein kinase kinase 2	GO:0004674(protein serine/threonine kinase activity);GO:0005515(protein binding);GO:0005524(ATP binding);GO:0005634(nucleus);GO:0005737(cytoplasm);GO:0006468(protein phosphorylation);GO:0009507(chloroplast);GO:0016301(kinase activity);GO:0042802(identical protein binding)	ko04626(Plant-pathogen interaction)	[T]Signal transduction mechanisms	TOUSLED	3	3177-3196
unconservative_supercontig_19_9148	TTGGACTGAAGGGAGCTCCT	evm.TU.contig_38684	-	GO:0001046(core promoter sequence-specific DNA binding);GO:0001228(transcriptional activator activity, RNA polymerase II transcription regulatory region sequence-specific binding);GO:0005634(nucleus);GO:0006366(transcription from RNA polymerase II promoter)	-	[K]Transcription	UNE12	4	557-575
unconservative_supercontig_19_9148	TTGGACTGAAGGGAGCTCCT	evm.TU.supercontig_114.30	uncharacterized LOC102607982	GO:0004596(peptide alpha-N-acetyltransferase activity);GO:0005737(cytoplasm);GO:0017196(N-terminal peptidyl-methionine acetylation)	ko00563(Glycosylphosphatidylinositol(GPI)-anchor biosynthesis)	[L]Replication, recombination and repair	GIP	3.5	4211-4231
unconservative_supercontig_19_9148	TTGGACTGAAGGGAGCTCCT	evm.TU.supercontig_128.50	map3k delta-1 protein kinase	GO:0001666(response to hypoxia);GO:0004674(protein serine/threonine kinase activity);GO:0004712(protein serine/threonine/tyrosine kinase activity);GO:0005515(protein binding);GO:0005524(ATP binding);GO:0005634(nucleus);GO:0005789(endoplasmic reticulum membrane);GO:0009686(gibberellin biosynthetic process);GO:0009723(response to ethylene);GO:0009744(response to sucrose);GO:0009750(response to fruc…	ko04075(Plant hormone signal transduction)	[T]Signal transduction mechanisms	CTR1	4	12112-12132
unconservative_supercontig_19_9148	TTGGACTGAAGGGAGCTCCT	evm.TU.supercontig_2.210	-	GO:0005634(nucleus);GO:0005737(cytoplasm);GO:0006301(postreplication repair);GO:0031625(ubiquitin protein ligase binding);GO:0061630(ubiquitin protein ligase activity);GO:0070534(protein K63-linked ubiquitination)	-	[O]Posttranslational modification, protein turnover, chaperones	UEV1A	4	354-373
unconservative_supercontig_19_9148	TTGGACTGAAGGGAGCTCCT	evm.TU.supercontig_33.151	myb domain protein 30	GO:0003677(DNA binding);GO:0003700(transcription factor activity, sequence-specific DNA binding);GO:0005634(nucleus);GO:0006355(regulation of transcription, DNA-templated);GO:0009723(response to ethylene);GO:0009740(gibberellic acid mediated signaling pathway);GO:0009751(response to salicylic acid);GO:0043068(positive regulation of programmed cell death);GO:0045893(positive regulation of transcri…	ko04626(Plant-pathogen interaction)	[K]Transcription	GAM1	3	2089-2108
unconservative_supercontig_19_9148	TTGGACTGAAGGGAGCTCCT	evm.TU.supercontig_34.210	myb domain protein 30	GO:0003677(DNA binding);GO:0003700(transcription factor activity, sequence-specific DNA binding);GO:0005634(nucleus);GO:0006355(regulation of transcription, DNA-templated);GO:0009740(gibberellic acid mediated signaling pathway);GO:0009789(positive regulation of abscisic acid-activated signaling pathway);GO:0043068(positive regulation of programmed cell death);GO:0045893(positive regulation of tra…	ko04626(Plant-pathogen interaction)	[K]Transcription	GAM1	3	2957-2976
unconservative_supercontig_19_9148	TTGGACTGAAGGGAGCTCCT	evm.TU.supercontig_34.189	uncharacterized LOC104808371	GO:0003723(RNA binding);GO:0004525(ribonuclease III activity);GO:0005634(nucleus);GO:0005737(cytoplasm);GO:0016442(RISC complex);GO:0030422(production of siRNA involved in RNA interference)	ko00040(Pentose and glucuronate interconversions);ko00052(Galactose metabolism);ko00053(Ascorbate and aldarate metabolism);ko00520(Amino sugar and nucleotide sugar metabolism)	[L]Replication, recombination and repair	GIP	3	635-655
unconservative_supercontig_19_9148	TTGGACTGAAGGGAGCTCCT	evm.TU.supercontig_301.4	-	GO:0000981(RNA polymerase II transcription factor activity, sequence-specific DNA binding);GO:0005634(nucleus);GO:0006357(regulation of transcription from RNA polymerase II promoter)	-	[I]Lipid transport and metabolism ;[L]Replication, recombination and repair	-	3	925-944
unconservative_supercontig_19_9148	TTGGACTGAAGGGAGCTCCT	evm.TU.supercontig_4.99	pre-mRNA polyadenylation factor fip-1-like	GO:0003676(nucleic acid binding);GO:0005515(protein binding);GO:0005634(nucleus);GO:0005829(cytosol);GO:0009295(nucleoid);GO:0009507(chloroplast);GO:0009508(plastid chromosome);GO:0009570(chloroplast stroma)	ko03040(Spliceosome)	[S]Function unknown	PTAC10	3.5	3276-3295
unconservative_supercontig_19_9148	TTGGACTGAAGGGAGCTCCT	evm.TU.supercontig_54.65	-	-	-	-	-	3.5	320-340
unconservative_supercontig_19_9148	TTGGACTGAAGGGAGCTCCT	C.papaya_newGene_394	pre-mRNA polyadenylation factor fip-1-like	GO:0004832(valine-tRNA ligase activity);GO:0005829(cytosol);GO:0006438(valyl-tRNA aminoacylation)	ko03040(Spliceosome)	[S]Function unknown	-	3.5	5409-5428
unconservative_supercontig_19_9148	TTGGACTGAAGGGAGCTCCT	evm.TU.supercontig_9.315	-	GO:0005515(protein binding);GO:0005634(nucleus);GO:0016567(protein ubiquitination);GO:0019005(SCF ubiquitin ligase complex)	-	[P]Inorganic ion transport and metabolism	SKIP16	4	116-134
unconservative_supercontig_71_21126	GAGTGTATCTGTGATCTTTTGTGT	evm.TU.supercontig_117.92	-	-	-	-	-	3	1226-1249
unconservative_supercontig_71_21126	GAGTGTATCTGTGATCTTTTGTGT	evm.TU.supercontig_117.91	Bacterial sec-independent translocation protein mttA/Hcf106	GO:0009535(chloroplast thylakoid membrane);GO:0009977(proton motive force dependent protein transmembrane transporter activity);GO:0031361(integral component of thylakoid membrane);GO:0033281(TAT protein transport complex);GO:0043953(protein transport by the Tat complex);GO:0045038(protein import into chloroplast thylakoid membrane)	ko03060(Protein export)	[U]Intracellular trafficking, secretion, and vesicular transport	TATA	3	4615-4638
unconservative_supercontig_71_21126	GAGTGTATCTGTGATCTTTTGTGT	evm.TU.supercontig_64.8	-	GO:0000923(equatorial microtubule organizing center);GO:0005200(structural constituent of cytoskeleton);GO:0005813(centrosome);GO:0005816(spindle pole body);GO:0007126(meiotic nuclear division);GO:0008274(gamma-tubulin ring complex);GO:0031122(cytoplasmic microtubule organization);GO:0043015(gamma-tubulin binding);GO:0051011(microtubule minus-end binding);GO:0051298(centrosome duplication);GO:005…	-	[S]Function unknown	-	2.5	7845-7868
unconservative_supercontig_56_18668	CGTATTTAAGTATGAACGTGTGTG	evm.TU.supercontig_182.13	6-phosphogluconate dehydrogenase family protein	GO:0004367(glycerol-3-phosphate dehydrogenase [NAD+] activity);GO:0005737(cytoplasm);GO:0005829(cytosol);GO:0005975(carbohydrate metabolic process);GO:0006072(glycerol-3-phosphate metabolic process);GO:0009331(glycerol-3-phosphate dehydrogenase complex);GO:0046168(glycerol-3-phosphate catabolic process);GO:0051287(NAD binding);GO:0055114(oxidation-reduction process)	ko00564(Glycerophospholipid metabolism)	[C]Energy production and conversion	GPDHC1	2.5	4718-4741
cpa-miR396	TTCCACAGCTTTCTTGAACTG	evm.TU.supercontig_1.165	-	GO:0005737(cytoplasm);GO:0005774(vacuolar membrane);GO:0008150(biological_process)	-	[S]Function unknown	-	3	1645-1665
cpa-miR396	TTCCACAGCTTTCTTGAACTG	evm.TU.supercontig_106.26	hypothetical protein	GO:0000287(magnesium ion binding);GO:0005524(ATP binding);GO:0005576(extracellular region);GO:0005622(intracellular);GO:0010214(seed coat development);GO:0016310(phosphorylation);GO:0032957(inositol trisphosphate metabolic process);GO:0047325(inositol tetrakisphosphate 1-kinase activity);GO:0052725(inositol-1,3,4-trisphosphate 6-kinase activity);GO:0052726(inositol-1,3,4-trisphosphate 5-kinase ac…	ko00562(Inositol phosphate metabolism);ko04070(Phosphatidylinositol signaling system)	[G]Carbohydrate transport and metabolism	ITPK2	4	1161-1180
cpa-miR396	TTCCACAGCTTTCTTGAACTG	evm.TU.supercontig_15.135	-	GO:0005524(ATP binding);GO:0005634(nucleus);GO:0006351(transcription, DNA-templated);GO:0006355(regulation of transcription, DNA-templated);GO:0009941(chloroplast envelope);GO:0048366(leaf development)	-	[K]Transcription	GRF8	3.5	559-580
cpa-miR396	TTCCACAGCTTTCTTGAACTG	evm.TU.supercontig_129.72	-	GO:0005515(protein binding);GO:0005524(ATP binding);GO:0005634(nucleus);GO:0006351(transcription, DNA-templated);GO:0006355(regulation of transcription, DNA-templated);GO:0009624(response to nematode);GO:0048364(root development);GO:0048366(leaf development);GO:0061062(regulation of nematode larval development)	-	[K]Transcription	GRF1	3.5	1636-1657
cpa-miR396	TTCCACAGCTTTCTTGAACTG	evm.TU.supercontig_1729.1	-	GO:0005515(protein binding);GO:0005524(ATP binding);GO:0005634(nucleus);GO:0006351(transcription, DNA-templated);GO:0006355(regulation of transcription, DNA-templated);GO:0009624(response to nematode);GO:0048364(root development);GO:0048366(leaf development);GO:0061062(regulation of nematode larval development)	-	[K]Transcription	GRF6	3.5	1994-2015
cpa-miR396	TTCCACAGCTTTCTTGAACTG	evm.TU.supercontig_28.61	-	GO:0005634(nucleus);GO:0009739(response to gibberellin);GO:0030912(response to deep water)	-	[K]Transcription	GRF1	3.5	477-498
cpa-miR396	TTCCACAGCTTTCTTGAACTG	evm.TU.supercontig_18.164	polygalacturonate 4-alpha-galacturonosyltransferase	GO:0000139(Golgi membrane);GO:0005768(endosome);GO:0005794(Golgi apparatus);GO:0005802(trans-Golgi network);GO:0010289(homogalacturonan biosynthetic process);GO:0016021(integral component of membrane);GO:0016051(carbohydrate biosynthetic process);GO:0016757(transferase activity, transferring glycosyl groups);GO:0047262(polygalacturonate 4-alpha-galacturonosyltransferase activity)	ko00500(Starch and sucrose metabolism);ko00520(Amino sugar and nucleotide sugar metabolism)	[M]Cell wall/membrane/envelope biogenesis	GAUT1	4	3450-3470
cpa-miR396	TTCCACAGCTTTCTTGAACTG	evm.TU.supercontig_21.86	-	GO:0004722(protein serine/threonine phosphatase activity);GO:0005634(nucleus);GO:0006470(protein dephosphorylation);GO:0009738(abscisic acid-activated signaling pathway);GO:0010440(stomatal lineage progression);GO:0046872(metal ion binding)	-	[T]Signal transduction mechanisms	PP2C5	4	276-296
cpa-miR396	TTCCACAGCTTTCTTGAACTG	evm.TU.supercontig_2.431	-	GO:0000082(G1/S transition of mitotic cell cycle);GO:0005096(GTPase activator activity);GO:0005634(nucleus);GO:0005737(cytoplasm);GO:0005813(centrosome);GO:0006405(RNA export from nucleus);GO:0006511(ubiquitin-dependent protein catabolic process);GO:0006606(protein import into nucleus);GO:0007051(spindle organization);GO:0008536(Ran GTPase binding);GO:0046604(positive regulation of mitotic centro…	-	[U]Intracellular trafficking, secretion, and vesicular transport	RANBP1C	4	2762-2783
cpa-miR396	TTCCACAGCTTTCTTGAACTG	evm.TU.supercontig_27.65	-	GO:0004066(asparagine synthase (glutamine-hydrolyzing) activity);GO:0005829(cytosol);GO:0006529(asparagine biosynthetic process);GO:0006541(glutamine metabolic process);GO:0042803(protein homodimerization activity)	-	[S]Function unknown	TSJT1	4	773-792
cpa-miR396	TTCCACAGCTTTCTTGAACTG	evm.TU.supercontig_25.118	-	GO:0005634(nucleus);GO:0009739(response to gibberellin);GO:0030912(response to deep water)	-	[K]Transcription	GRF1	4	1105-1126
cpa-miR396	TTCCACAGCTTTCTTGAACTG	evm.TU.supercontig_3.145	-	GO:0005524(ATP binding);GO:0005634(nucleus);GO:0006351(transcription, DNA-templated);GO:0006355(regulation of transcription, DNA-templated);GO:0048366(leaf development)	-	[K]Transcription	GRF5	3	991-1012
cpa-miR396	TTCCACAGCTTTCTTGAACTG	evm.TU.supercontig_43.138	-	GO:0005634(nucleus);GO:0009739(response to gibberellin);GO:0030912(response to deep water)	-	-	GRF5	3	1341-1362
cpa-miR396	TTCCACAGCTTTCTTGAACTG	evm.TU.supercontig_5.273	-	GO:0005515(protein binding);GO:0005773(vacuole);GO:0005774(vacuolar membrane);GO:0005886(plasma membrane);GO:0008150(biological_process);GO:0009506(plasmodesma);GO:0009507(chloroplast);GO:0043424(protein histidine kinase binding)	-	[O]Posttranslational modification, protein turnover, chaperones	HIR2	4	2257-2277
cpa-miR396	TTCCACAGCTTTCTTGAACTG	evm.TU.supercontig_39.21	E3 ubiquitin-protein ligase UPL1-like	GO:0001077(transcriptional activator activity, RNA polymerase II core promoter proximal region sequence-specific binding);GO:0005634(nucleus);GO:0043565(sequence-specific DNA binding);GO:0045944(positive regulation of transcription from RNA polymerase II promoter)	ko04120(Ubiquitin mediated proteolysis)	[S]Function unknown	At1g65750	4	3111-3130
cpa-miR396	TTCCACAGCTTTCTTGAACTG	evm.TU.supercontig_5.63	-	GO:0005524(ATP binding);GO:0005634(nucleus);GO:0006351(transcription, DNA-templated);GO:0006355(regulation of transcription, DNA-templated);GO:0008285(negative regulation of cell proliferation);GO:0009624(response to nematode);GO:0044212(transcription regulatory region DNA binding);GO:0048364(root development);GO:0048366(leaf development);GO:0061062(regulation of nematode larval development)	-	[K]Transcription	GRF3	3	1140-1161
cpa-miR396	TTCCACAGCTTTCTTGAACTG	evm.TU.supercontig_56.101	ceramidase family protein	GO:0005576(extracellular region);GO:0006665(sphingolipid metabolic process);GO:0009506(plasmodesma);GO:0017040(ceramidase activity)	ko00600(Sphingolipid metabolism)	[S]Function unknown	At2g38010	3.5	2289-2309
cpa-miR396	TTCCACAGCTTTCTTGAACTG	evm.TU.supercontig_64.83	-	GO:0008150(biological_process)	-	[S]Function unknown	HOP3	4	348-369
cpa-miR396	TTCCACAGCTTTCTTGAACTG	C.papaya_newGene_2483	-	-	-	-	-	1	6516-6536
unconservative_supercontig_7_4195	TGCCAAAGGAGAATTGCCCTG	evm.TU.supercontig_112.65	-	-	-	-	-	4	3913-3934
unconservative_supercontig_7_4195	TGCCAAAGGAGAATTGCCCTG	evm.TU.supercontig_29.28	Phospholipase D beta 1	GO:0004630(phospholipase D activity);GO:0005515(protein binding);GO:0005546(phosphatidylinositol-4,5-bisphosphate binding);GO:0005634(nucleus);GO:0005737(cytoplasm);GO:0009506(plasmodesma);GO:0009816(defense response to bacterium, incompatible interaction);GO:0016020(membrane);GO:0016042(lipid catabolic process);GO:0046686(response to cadmium ion);GO:0070290(N-acylphosphatidylethanolamine-specifi…	ko00564(Glycerophospholipid metabolism);ko00565(Ether lipid metabolism);ko04144(Endocytosis)	[I]Lipid transport and metabolism	PLDBETA1	3.5	6502-6521
unconservative_supercontig_7_4195	TGCCAAAGGAGAATTGCCCTG	evm.TU.supercontig_3.62	pentatricopeptide repeat-containing protein At2g04860	GO:0008270(zinc ion binding);GO:0009507(chloroplast);GO:0009793(embryo development ending in seed dormancy)	ko00500(Starch and sucrose metabolism)	[S]Function unknown	EMB2261	4	4652-4672
unconservative_supercontig_7_4195	TGCCAAAGGAGAATTGCCCTG	evm.TU.supercontig_3.93	soluble starch synthase 1	GO:0004373(glycogen (starch) synthase activity);GO:0005739(mitochondrion);GO:0009011(starch synthase activity);GO:0009501(amyloplast);GO:0009507(chloroplast);GO:0009570(chloroplast stroma);GO:0010021(amylopectin biosynthetic process);GO:0016757(transferase activity, transferring glycosyl groups);GO:0019252(starch biosynthetic process);GO:0033201(alpha-1,4-glucan synthase activity)	ko00500(Starch and sucrose metabolism)	[G]Carbohydrate transport and metabolism	-	4	1108-1128
unconservative_supercontig_7_4195	TGCCAAAGGAGAATTGCCCTG	evm.TU.supercontig_55.182	-	GO:0016020(membrane)	-	[S]Function unknown	-	4	3327-3347
unconservative_supercontig_7_4195	TGCCAAAGGAGAATTGCCCTG	evm.TU.supercontig_84.58	-	GO:0005215(transporter activity);GO:0005739(mitochondrion);GO:0006814(sodium ion transport);GO:0009507(chloroplast);GO:0009534(chloroplast thylakoid);GO:0009536(plastid);GO:0009624(response to nematode);GO:0009706(chloroplast inner membrane);GO:0009941(chloroplast envelope);GO:0015131(oxaloacetate transmembrane transporter activity);GO:0015139(alpha-ketoglutarate transmembrane transporter activit…	-	[P]Inorganic ion transport and metabolism	DIT1	3	3847-3867
cpa-miR167d	TGAAGCTGCCAGCATGATCTGA	evm.TU.supercontig_200.5	U3 small nucleolar RNA-associated protein 18 homolog	GO:0000462(maturation of SSU-rRNA from tricistronic rRNA transcript (SSU-rRNA, 5.8S rRNA, LSU-rRNA));GO:0032040(small-subunit processome);GO:0034388(Pwp2p-containing subcomplex of 90S preribosome)	ko03008(Ribosome biogenesis in eukaryotes)	[S]Function unknown	At5g14050	4	1598-1618
unconservative_supercontig_120_28048	TGGTACTAGATGATACGGTGG	evm.TU.supercontig_1473.1	methionine S-methyltransferase-like	GO:0000719(photoreactive repair);GO:0003904(deoxyribodipyrimidine photo-lyase activity)	ko00450(Selenocompound metabolism)	[L]Replication, recombination and repair	pol	3.5	7567-7587
unconservative_supercontig_120_28048	TGGTACTAGATGATACGGTGG	evm.TU.supercontig_41.46	uncharacterized LOC103707976	GO:0000719(photoreactive repair);GO:0003904(deoxyribodipyrimidine photo-lyase activity)	ko00511(Other glycan degradation)	[L]Replication, recombination and repair	pol	3	3254-3274
unconservative_supercontig_120_28048	TGGTACTAGATGATACGGTGG	evm.TU.supercontig_56.15	(3S	GO:0003723(RNA binding);GO:0003964(RNA-directed DNA polymerase activity);GO:0005575(cellular_component);GO:0006278(RNA-dependent DNA biosynthetic process)	ko00902(Monoterpenoid biosynthesis)	[T]Signal transduction mechanisms	-	3	5885-5905
unconservative_supercontig_120_28048	TGGTACTAGATGATACGGTGG	evm.TU.supercontig_71.42	uncharacterized LOC105801020	GO:0003674(molecular_function);GO:0006810(transport);GO:0016021(integral component of membrane)	ko04146(Peroxisome)	[L]Replication, recombination and repair	SLC35F2	3.5	4756-4776
unconservative_supercontig_120_28048	TGGTACTAGATGATACGGTGG	C.papaya_newGene_3087	uncharacterized LOC104602841	GO:0000166(nucleotide binding);GO:0000943(retrotransposon nucleocapsid);GO:0003676(nucleic acid binding);GO:0003677(DNA binding);GO:0003723(RNA binding);GO:0003824(catalytic activity);GO:0003887(DNA-directed DNA polymerase activity);GO:0003964(RNA-directed DNA polymerase activity);GO:0004190(aspartic-type endopeptidase activity);GO:0004518(nuclease activity);GO:0004519(endonuclease activity);GO:0…	ko04070(Phosphatidylinositol signaling system)	[L]Replication, recombination and repair	TY3B-G	2	15763-15783
unconservative_supercontig_32_13023	TTTGATCTCGACCGTCTGATCGCG	evm.TU.supercontig_10.24	hypothetical protein	GO:0000150(recombinase activity);GO:0000400(four-way junction DNA binding);GO:0000730(DNA recombinase assembly);GO:0003690(double-stranded DNA binding);GO:0003697(single-stranded DNA binding);GO:0004520(endodeoxyribonuclease activity);GO:0006312(mitotic recombination);GO:0008094(DNA-dependent ATPase activity);GO:0010212(response to ionizing radiation);GO:0042148(strand invasion)	ko03440(Homologous recombination)	[L]Replication, recombination and repair	RECA	0.5	8631-8654
unconservative_supercontig_32_13023	TTTGATCTCGACCGTCTGATCGCG	evm.TU.supercontig_10.24	hypothetical protein	GO:0000150(recombinase activity);GO:0000400(four-way junction DNA binding);GO:0000730(DNA recombinase assembly);GO:0003690(double-stranded DNA binding);GO:0003697(single-stranded DNA binding);GO:0004520(endodeoxyribonuclease activity);GO:0006312(mitotic recombination);GO:0008094(DNA-dependent ATPase activity);GO:0010212(response to ionizing radiation);GO:0042148(strand invasion)	ko03440(Homologous recombination)	[L]Replication, recombination and repair	RECA	4	8572-8595
unconservative_supercontig_32_13023	TTTGATCTCGACCGTCTGATCGCG	evm.TU.supercontig_1473.1	methionine S-methyltransferase-like	GO:0000719(photoreactive repair);GO:0003904(deoxyribodipyrimidine photo-lyase activity)	ko00450(Selenocompound metabolism)	[L]Replication, recombination and repair	pol	2	10860-10883
unconservative_supercontig_32_13023	TTTGATCTCGACCGTCTGATCGCG	evm.TU.supercontig_1305.1	N-acetylglucosaminyltransferase	GO:0000139(Golgi membrane);GO:0005794(Golgi apparatus);GO:0008375(acetylglucosaminyltransferase activity);GO:0015020(glucuronosyltransferase activity);GO:0016020(membrane);GO:0016021(integral component of membrane);GO:0016051(carbohydrate biosynthetic process)	ko00601(Glycosphingolipid biosynthesis - lacto and neolacto series)	[S]Function unknown	GLCAT14C	4	5807-5830
unconservative_supercontig_32_13023	TTTGATCTCGACCGTCTGATCGCG	evm.TU.supercontig_125.32	hypothetical protein	GO:0004561(alpha-N-acetylglucosaminidase activity);GO:0005773(vacuole);GO:0009507(chloroplast)	ko00531(Glycosaminoglycan degradation)	[S]Function unknown	NAGLU	4	1809-1832
unconservative_supercontig_32_13023	TTTGATCTCGACCGTCTGATCGCG	evm.TU.supercontig_135.7	methionine S-methyltransferase-like	GO:0000719(photoreactive repair);GO:0003904(deoxyribodipyrimidine photo-lyase activity)	ko00450(Selenocompound metabolism)	[S]Function unknown	At2g35130	4	9344-9367
unconservative_supercontig_32_13023	TTTGATCTCGACCGTCTGATCGCG	evm.TU.supercontig_195.1	methionine S-methyltransferase-like	GO:0005543(phospholipid binding);GO:0012505(endomembrane system);GO:0019898(extrinsic component of membrane)	ko00450(Selenocompound metabolism)	[L]Replication, recombination and repair	CPA	2	16416-16439
unconservative_supercontig_32_13023	TTTGATCTCGACCGTCTGATCGCG	evm.TU.supercontig_195.1	methionine S-methyltransferase-like	GO:0005543(phospholipid binding);GO:0012505(endomembrane system);GO:0019898(extrinsic component of membrane)	ko00450(Selenocompound metabolism)	[L]Replication, recombination and repair	CPA	2	16475-16498
unconservative_supercontig_32_13023	TTTGATCTCGACCGTCTGATCGCG	evm.TU.supercontig_195.1	methionine S-methyltransferase-like	GO:0005543(phospholipid binding);GO:0012505(endomembrane system);GO:0019898(extrinsic component of membrane)	ko00450(Selenocompound metabolism)	[L]Replication, recombination and repair	CPA	3.5	16534-16557
unconservative_supercontig_32_13023	TTTGATCTCGACCGTCTGATCGCG	evm.TU.supercontig_29.190	-	GO:0005783(endoplasmic reticulum);GO:0005789(endoplasmic reticulum membrane);GO:0005886(plasma membrane);GO:0007338(single fertilization);GO:0016021(integral component of membrane);GO:0048235(pollen sperm cell differentiation)	-	[S]Function unknown	HAP2	4	13480-13503
unconservative_supercontig_32_13023	TTTGATCTCGACCGTCTGATCGCG	evm.TU.supercontig_195.1	methionine S-methyltransferase-like	GO:0005543(phospholipid binding);GO:0012505(endomembrane system);GO:0019898(extrinsic component of membrane)	ko00450(Selenocompound metabolism)	[L]Replication, recombination and repair	CPA	4	25114-25137
unconservative_supercontig_32_13023	TTTGATCTCGACCGTCTGATCGCG	evm.TU.supercontig_41.46	uncharacterized LOC103707976	GO:0000719(photoreactive repair);GO:0003904(deoxyribodipyrimidine photo-lyase activity)	ko00511(Other glycan degradation)	[L]Replication, recombination and repair	pol	1	8183-8206
unconservative_supercontig_32_13023	TTTGATCTCGACCGTCTGATCGCG	evm.TU.supercontig_71.42	uncharacterized LOC105801020	GO:0003674(molecular_function);GO:0006810(transport);GO:0016021(integral component of membrane)	ko04146(Peroxisome)	[L]Replication, recombination and repair	SLC35F2	0.5	2531-2554
unconservative_supercontig_32_13023	TTTGATCTCGACCGTCTGATCGCG	evm.TU.supercontig_56.15	(3S	GO:0003723(RNA binding);GO:0003964(RNA-directed DNA polymerase activity);GO:0005575(cellular_component);GO:0006278(RNA-dependent DNA biosynthetic process)	ko00902(Monoterpenoid biosynthesis)	[T]Signal transduction mechanisms	-	2.5	3601-3624
unconservative_supercontig_32_13023	TTTGATCTCGACCGTCTGATCGCG	C.papaya_newGene_1275	-	GO:0003674(molecular_function);GO:0005739(mitochondrion);GO:0008150(biological_process)	-	[S]Function unknown	-	0.5	5973-5996
unconservative_supercontig_32_13023	TTTGATCTCGACCGTCTGATCGCG	C.papaya_newGene_2258	-	-	-	-	-	1.5	5741-5764
unconservative_supercontig_32_13023	TTTGATCTCGACCGTCTGATCGCG	C.papaya_newGene_1107	O-methyltransferase	GO:0008171(O-methyltransferase activity);GO:0008757(S-adenosylmethionine-dependent methyltransferase activity);GO:0019438(aromatic compound biosynthetic process)	ko00945(Stilbenoid, diarylheptanoid and gingerol biosynthesis)	[S]Function unknown	OMT2	2	4286-4309
unconservative_supercontig_32_13023	TTTGATCTCGACCGTCTGATCGCG	C.papaya_newGene_2288	-	-	-	-	-	2	1592-1615
unconservative_supercontig_32_13023	TTTGATCTCGACCGTCTGATCGCG	C.papaya_newGene_2736	uncharacterized LOC104602841	GO:0003723(RNA binding);GO:0003964(RNA-directed DNA polymerase activity);GO:0005737(cytoplasm);GO:0006278(RNA-dependent DNA biosynthetic process);GO:0015074(DNA integration)	ko04070(Phosphatidylinositol signaling system)	[L]Replication, recombination and repair	TY3B-G	3.5	5824-5847
unconservative_supercontig_32_13023	TTTGATCTCGACCGTCTGATCGCG	C.papaya_newGene_2359	-	-	-	-	-	3.5	2811-2834
unconservative_supercontig_133_29481	CGATTTGATCTCGACTGTCCGATC	evm.TU.supercontig_10.24	hypothetical protein	GO:0000150(recombinase activity);GO:0000400(four-way junction DNA binding);GO:0000730(DNA recombinase assembly);GO:0003690(double-stranded DNA binding);GO:0003697(single-stranded DNA binding);GO:0004520(endodeoxyribonuclease activity);GO:0006312(mitotic recombination);GO:0008094(DNA-dependent ATPase activity);GO:0010212(response to ionizing radiation);GO:0042148(strand invasion)	ko03440(Homologous recombination)	[L]Replication, recombination and repair	RECA	1.5	8634-8657
unconservative_supercontig_133_29481	CGATTTGATCTCGACTGTCCGATC	evm.TU.supercontig_1473.1	methionine S-methyltransferase-like	GO:0000719(photoreactive repair);GO:0003904(deoxyribodipyrimidine photo-lyase activity)	ko00450(Selenocompound metabolism)	[L]Replication, recombination and repair	pol	2.5	5018-5041
unconservative_supercontig_133_29481	CGATTTGATCTCGACTGTCCGATC	evm.TU.supercontig_125.32	hypothetical protein	GO:0004561(alpha-N-acetylglucosaminidase activity);GO:0005773(vacuole);GO:0009507(chloroplast)	ko00531(Glycosaminoglycan degradation)	[S]Function unknown	NAGLU	3	1812-1835
unconservative_supercontig_133_29481	CGATTTGATCTCGACTGTCCGATC	evm.TU.supercontig_29.190	-	GO:0005783(endoplasmic reticulum);GO:0005789(endoplasmic reticulum membrane);GO:0005886(plasma membrane);GO:0007338(single fertilization);GO:0016021(integral component of membrane);GO:0048235(pollen sperm cell differentiation)	-	[S]Function unknown	HAP2	3.5	13483-13505
unconservative_supercontig_133_29481	CGATTTGATCTCGACTGTCCGATC	evm.TU.supercontig_195.1	methionine S-methyltransferase-like	GO:0005543(phospholipid binding);GO:0012505(endomembrane system);GO:0019898(extrinsic component of membrane)	ko00450(Selenocompound metabolism)	[L]Replication, recombination and repair	CPA	4	16419-16441
unconservative_supercontig_133_29481	CGATTTGATCTCGACTGTCCGATC	evm.TU.supercontig_41.46	uncharacterized LOC103707976	GO:0000719(photoreactive repair);GO:0003904(deoxyribodipyrimidine photo-lyase activity)	ko00511(Other glycan degradation)	[L]Replication, recombination and repair	pol	2.5	929-951
unconservative_supercontig_133_29481	CGATTTGATCTCGACTGTCCGATC	evm.TU.supercontig_41.46	uncharacterized LOC103707976	GO:0000719(photoreactive repair);GO:0003904(deoxyribodipyrimidine photo-lyase activity)	ko00511(Other glycan degradation)	[L]Replication, recombination and repair	pol	4	8186-8210
unconservative_supercontig_133_29481	CGATTTGATCTCGACTGTCCGATC	evm.TU.supercontig_71.42	uncharacterized LOC105801020	GO:0003674(molecular_function);GO:0006810(transport);GO:0016021(integral component of membrane)	ko04146(Peroxisome)	[L]Replication, recombination and repair	SLC35F2	1.5	2474-2497
unconservative_supercontig_133_29481	CGATTTGATCTCGACTGTCCGATC	C.papaya_newGene_1107	O-methyltransferase	GO:0008171(O-methyltransferase activity);GO:0008757(S-adenosylmethionine-dependent methyltransferase activity);GO:0019438(aromatic compound biosynthetic process)	ko00945(Stilbenoid, diarylheptanoid and gingerol biosynthesis)	[S]Function unknown	OMT2	2	4289-4312
unconservative_supercontig_133_29481	CGATTTGATCTCGACTGTCCGATC	C.papaya_newGene_1275	-	GO:0003674(molecular_function);GO:0005739(mitochondrion);GO:0008150(biological_process)	-	[S]Function unknown	-	2.5	5976-5998
unconservative_supercontig_133_29481	CGATTTGATCTCGACTGTCCGATC	C.papaya_newGene_2288	-	-	-	-	-	3.5	1595-1617
unconservative_supercontig_133_29481	CGATTTGATCTCGACTGTCCGATC	C.papaya_newGene_2258	-	-	-	-	-	3.5	5744-5766
unconservative_supercontig_1741_43328	TTTACTTGTGATCTAAATTCTGTT	evm.TU.supercontig_44.38	-	GO:0006461(protein complex assembly);GO:0009507(chloroplast);GO:0009523(photosystem II);GO:0009533(chloroplast stromal thylakoid);GO:0009534(chloroplast thylakoid);GO:0009535(chloroplast thylakoid membrane);GO:0009543(chloroplast thylakoid lumen);GO:0009570(chloroplast stroma);GO:0009579(thylakoid);GO:0009657(plastid organization);GO:0009735(response to cytokinin);GO:0009941(chloroplast envelope)…	-	[S]Function unknown	HCF136	2.5	982-1005
unconservative_supercontig_1741_43328	TTTACTTGTGATCTAAATTCTGTT	evm.TU.supercontig_56.13	uncharacterized LOC103696395	GO:0003723(RNA binding);GO:0003964(RNA-directed DNA polymerase activity);GO:0005737(cytoplasm);GO:0006278(RNA-dependent DNA biosynthetic process);GO:0015074(DNA integration)	ko00073(Cutin, suberine and wax biosynthesis);ko04146(Peroxisome)	[L]Replication, recombination and repair	-	0.5	1989-2012
unconservative_supercontig_1741_43328	TTTACTTGTGATCTAAATTCTGTT	evm.TU.supercontig_68.35	-	GO:0015194(L-serine transmembrane transporter activity);GO:0016021(integral component of membrane)	-	[S]Function unknown	Serinc2	1	7943-7966
unconservative_supercontig_1741_43328	TTTACTTGTGATCTAAATTCTGTT	evm.TU.supercontig_54.18	eukaryotic translation initiation factor 5B	GO:0000145(exocyst);GO:0006887(exocytosis);GO:0006904(vesicle docking involved in exocytosis)	ko03013(RNA transport)	[S]Function unknown	EXO70A1	1	6863-6886
unconservative_supercontig_1741_43328	TTTACTTGTGATCTAAATTCTGTT	evm.TU.supercontig_82.16	-	GO:0003674(molecular_function);GO:0005576(extracellular region);GO:0008150(biological_process)	-	[S]Function unknown	-	1	1751-1774
unconservative_supercontig_9_5221	GGGTCCGACTGCTACTTCTGTAGT	evm.TU.supercontig_9.260	Alpha/beta-Hydrolases superfamily protein isoform 1	GO:0006629(lipid metabolic process);GO:0016020(membrane);GO:0016298(lipase activity)	ko00561(Glycerolipid metabolism)	[I]Lipid transport and metabolism ;[B]Chromatin structure and dynamics ;[K]Transcription	OEP164	0	7840-7863
unconservative_supercontig_192_33364	TTTACTTGTGATCTAAATTCTGTT	evm.TU.supercontig_44.38	-	GO:0006461(protein complex assembly);GO:0009507(chloroplast);GO:0009523(photosystem II);GO:0009533(chloroplast stromal thylakoid);GO:0009534(chloroplast thylakoid);GO:0009535(chloroplast thylakoid membrane);GO:0009543(chloroplast thylakoid lumen);GO:0009570(chloroplast stroma);GO:0009579(thylakoid);GO:0009657(plastid organization);GO:0009735(response to cytokinin);GO:0009941(chloroplast envelope)…	-	[S]Function unknown	HCF136	2.5	982-1005
unconservative_supercontig_192_33364	TTTACTTGTGATCTAAATTCTGTT	evm.TU.supercontig_56.13	uncharacterized LOC103696395	GO:0003723(RNA binding);GO:0003964(RNA-directed DNA polymerase activity);GO:0005737(cytoplasm);GO:0006278(RNA-dependent DNA biosynthetic process);GO:0015074(DNA integration)	ko00073(Cutin, suberine and wax biosynthesis);ko04146(Peroxisome)	[L]Replication, recombination and repair	-	0.5	1989-2012
unconservative_supercontig_192_33364	TTTACTTGTGATCTAAATTCTGTT	evm.TU.supercontig_68.35	-	GO:0015194(L-serine transmembrane transporter activity);GO:0016021(integral component of membrane)	-	[S]Function unknown	Serinc2	1	7943-7966
unconservative_supercontig_192_33364	TTTACTTGTGATCTAAATTCTGTT	evm.TU.supercontig_54.18	eukaryotic translation initiation factor 5B	GO:0000145(exocyst);GO:0006887(exocytosis);GO:0006904(vesicle docking involved in exocytosis)	ko03013(RNA transport)	[S]Function unknown	EXO70A1	1	6863-6886
unconservative_supercontig_192_33364	TTTACTTGTGATCTAAATTCTGTT	evm.TU.supercontig_82.16	-	GO:0003674(molecular_function);GO:0005576(extracellular region);GO:0008150(biological_process)	-	[S]Function unknown	-	1	1751-1774
unconservative_supercontig_119_27967	AGTAGAAAAAATGAAAGAAGA	evm.TU.contig_31488	-	GO:0005739(mitochondrion);GO:0008150(biological_process);GO:0009507(chloroplast)	-	[S]Function unknown	At1g10910	2.5	494-514
unconservative_supercontig_119_27967	AGTAGAAAAAATGAAAGAAGA	evm.TU.supercontig_0.73	-	GO:0003676(nucleic acid binding);GO:0003723(RNA binding);GO:0005634(nucleus);GO:0005829(cytosol);GO:0008150(biological_process)	-	[A]RNA processing and modification	At2g38610	3	1781-1800
unconservative_supercontig_119_27967	AGTAGAAAAAATGAAAGAAGA	evm.TU.supercontig_1071.2	beta-D-xylosidase 1	GO:0009044(xylan 1,4-beta-xylosidase activity);GO:0009505(plant-type cell wall);GO:0031222(arabinan catabolic process);GO:0045493(xylan catabolic process);GO:0046556(alpha-L-arabinofuranosidase activity)	ko00500(Starch and sucrose metabolism);ko00520(Amino sugar and nucleotide sugar metabolism)	[G]Carbohydrate transport and metabolism	-	3.5	435-455
unconservative_supercontig_119_27967	AGTAGAAAAAATGAAAGAAGA	evm.TU.supercontig_1.101	hypothetical protein	GO:0005886(plasma membrane);GO:0007165(signal transduction)	ko04626(Plant-pathogen interaction)	[S]Function unknown	MIK2	3.5	118-138
unconservative_supercontig_119_27967	AGTAGAAAAAATGAAAGAAGA	evm.TU.supercontig_101.4	-	GO:0005634(nucleus);GO:0005829(cytosol);GO:0008168(methyltransferase activity);GO:0008757(S-adenosylmethionine-dependent methyltransferase activity);GO:0032259(methylation)	-	[S]Function unknown	-	3.5	1219-1240
unconservative_supercontig_119_27967	AGTAGAAAAAATGAAAGAAGA	evm.TU.supercontig_11.84	AMP deaminase-like	GO:0003876(AMP deaminase activity);GO:0005515(protein binding);GO:0005524(ATP binding);GO:0005634(nucleus);GO:0005783(endoplasmic reticulum);GO:0005829(cytosol);GO:0009168(purine ribonucleoside monophosphate biosynthetic process);GO:0009737(response to abscisic acid);GO:0009793(embryo development ending in seed dormancy);GO:0031307(integral component of mitochondrial outer membrane);GO:0032264(IM…	ko00230(Purine metabolism)	[F]Nucleotide transport and metabolism	AMPD	3.5	8238-8259
unconservative_supercontig_119_27967	AGTAGAAAAAATGAAAGAAGA	gevm.TU.contig_29343.2	50S ribosomal protein L1	GO:0000470(maturation of LSU-rRNA);GO:0003723(RNA binding);GO:0003735(structural constituent of ribosome);GO:0005634(nucleus);GO:0005739(mitochondrion);GO:0005840(ribosome);GO:0006412(translation);GO:0009507(chloroplast);GO:0009535(chloroplast thylakoid membrane);GO:0009570(chloroplast stroma);GO:0009941(chloroplast envelope);GO:0015934(large ribosomal subunit);GO:0016020(membrane);GO:0019843(rRN…	ko03010(Ribosome)	[J]Translation, ribosomal structure and biogenesis	RPL1	3.5	3157-3176
unconservative_supercontig_119_27967	AGTAGAAAAAATGAAAGAAGA	evm.TU.contig_39838	-	-	-	-	-	4	400-420
unconservative_supercontig_119_27967	AGTAGAAAAAATGAAAGAAGA	evm.TU.supercontig_103.105	serine/threonine-protein kinase SRK2F	GO:0004674(protein serine/threonine kinase activity);GO:0005634(nucleus);GO:0005737(cytoplasm);GO:0006468(protein phosphorylation);GO:0035556(intracellular signal transduction)	ko04075(Plant hormone signal transduction)	[T]Signal transduction mechanisms	CIPK3	4	3694-3713
unconservative_supercontig_119_27967	AGTAGAAAAAATGAAAGAAGA	evm.TU.supercontig_106.45	-	GO:0004553(hydrolase activity, hydrolyzing O-glycosyl compounds);GO:0005576(extracellular region);GO:0005975(carbohydrate metabolic process)	-	[G]Carbohydrate transport and metabolism	xlnC	4	253-273
unconservative_supercontig_119_27967	AGTAGAAAAAATGAAAGAAGA	evm.TU.supercontig_1.329	glutathione S-transferase DHAR1	GO:0004364(glutathione transferase activity);GO:0005737(cytoplasm);GO:0006749(glutathione metabolic process)	ko00480(Glutathione metabolism)	[O]Posttranslational modification, protein turnover, chaperones	DHAR4	4	1082-1103
unconservative_supercontig_119_27967	AGTAGAAAAAATGAAAGAAGA	evm.TU.supercontig_116.14	E3 ubiquitin-protein ligase SINA-like 10	GO:0005634(nucleus);GO:0005737(cytoplasm);GO:0006915(apoptotic process);GO:0042787(protein ubiquitination involved in ubiquitin-dependent protein catabolic process);GO:0043161(proteasome-mediated ubiquitin-dependent protein catabolic process);GO:0061630(ubiquitin protein ligase activity)	ko04120(Ubiquitin mediated proteolysis)	[S]Function unknown	-	2.5	2469-2490
unconservative_supercontig_119_27967	AGTAGAAAAAATGAAAGAAGA	evm.TU.supercontig_139.74	60S ribosomal protein L10a-1-like	GO:0000470(maturation of LSU-rRNA);GO:0003723(RNA binding);GO:0006412(translation);GO:0022625(cytosolic large ribosomal subunit)	ko03010(Ribosome)	[J]Translation, ribosomal structure and biogenesis	RPL10AA	3	120-139
unconservative_supercontig_119_27967	AGTAGAAAAAATGAAAGAAGA	evm.TU.supercontig_130.80	ABC transporter B family member 26	GO:0016021(integral component of membrane);GO:0042626(ATPase activity, coupled to transmembrane movement of substances);GO:0055085(transmembrane transport)	ko02010(ABC transporters)	[V]Defense mechanisms	ABCB26	3.5	4890-4910
[truncated: 595 more rows]
