# Supplementary material for: Small RNAs, Degradome, and Transcriptome Sequencing Provide Insights into Papaya Fruit Ripening Regulated by 1-MCP
Source: Foods. 2021 Jul 15;10(7):1643. doi: 10.3390/foods10071643 (PMC8303378; doi:10.3390/foods10071643)
Supplement: Supplementary file 1 [file foods-10-01643-s001.zip › Table S8 miRNAs and their corresponding target genes of the degradome analysis.xlsx]

## Sheet: 信号
					Table S8 miRNAs and their corresponding target genes of the degradome analysis
					KEGG_pathways	KOG_Description	Symbol	AlignmentScore	AlignmentRange		signal passway
cpa-miR8141	TGGATACTAGTAGGCTGGTT	evm.TU.supercontig_67.19	ethylene-insensitive protein 2-like	GO:0003676(nucleic acid binding);GO:0003723(RNA binding);GO:0003964(RNA-directed DNA polymerase activity);GO:0005575(cellular_component);GO:0006278(RNA-dependent DNA biosynthetic process);GO:0015074(DNA integration)	ko04075(Plant hormone signal transduction)	[L]Replication, recombination and repair	TY3B-G	1	5455-5474		ethylene
unconservative_supercontig_82_23158	GTAAGTGTGGATTCTGCCTTGAGC	evm.TU.supercontig_67.19	ethylene-insensitive protein 2-like	GO:0003676(nucleic acid binding);GO:0003723(RNA binding);GO:0003964(RNA-directed DNA polymerase activity);GO:0005575(cellular_component);GO:0006278(RNA-dependent DNA biosynthetic process);GO:0015074(DNA integration)	ko04075(Plant hormone signal transduction)	[L]Replication, recombination and repair	TY3B-G	3.5	2401-2424		ethylene
unconservative_supercontig_125_28610	CTTACTGGACTAGTGTAACTCATT	evm.TU.supercontig_67.19	ethylene-insensitive protein 2-like	GO:0003676(nucleic acid binding);GO:0003723(RNA binding);GO:0003964(RNA-directed DNA polymerase activity);GO:0005575(cellular_component);GO:0006278(RNA-dependent DNA biosynthetic process);GO:0015074(DNA integration)	ko04075(Plant hormone signal transduction)	[L]Replication, recombination and repair	TY3B-G	4	5180-5203		ethylene
cpa-miR8149	AGCGAAGGGGACGCCTGAAGACTC	evm.TU.supercontig_67.19	ethylene-insensitive protein 2-like	GO:0003676(nucleic acid binding);GO:0003723(RNA binding);GO:0003964(RNA-directed DNA polymerase activity);GO:0005575(cellular_component);GO:0006278(RNA-dependent DNA biosynthetic process);GO:0015074(DNA integration)	ko04075(Plant hormone signal transduction)	[L]Replication, recombination and repair	TY3B-G	3.5	5096-5119		ethylene
unconservative_supercontig_18_8928	CTTACTGGACTAGTGTAACTCATT	evm.TU.supercontig_67.19	ethylene-insensitive protein 2-like	GO:0003676(nucleic acid binding);GO:0003723(RNA binding);GO:0003964(RNA-directed DNA polymerase activity);GO:0005575(cellular_component);GO:0006278(RNA-dependent DNA biosynthetic process);GO:0015074(DNA integration)	ko04075(Plant hormone signal transduction)	[L]Replication, recombination and repair	TY3B-G	4	5180-5203		ethylene
unconservative_supercontig_75_21810	TTGGACTGAAGGGAGCTCCT	evm.TU.supercontig_128.50	map3k delta-1 protein kinase	GO:0001666(response to hypoxia);GO:0004674(protein serine/threonine kinase activity);GO:0004712(protein serine/threonine/tyrosine kinase activity);GO:0005515(protein binding);GO:0005524(ATP binding);GO:0005634(nucleus);GO:0005789(endoplasmic reticulum membrane);GO:0009686(gibberellin biosynthetic process);GO:0009723(response to ethylene);GO:0009744(response to sucrose);GO:0009750(response to fruc…	ko04075(Plant hormone signal transduction)	[T]Signal transduction mechanisms	CTR1	4	12112-12132		ethylene
unconservative_supercontig_2_1866	TTGGACTGAAGGGAGCTCCC	evm.TU.supercontig_128.50	map3k delta-1 protein kinase	GO:0001666(response to hypoxia);GO:0004674(protein serine/threonine kinase activity);GO:0004712(protein serine/threonine/tyrosine kinase activity);GO:0005515(protein binding);GO:0005524(ATP binding);GO:0005634(nucleus);GO:0005789(endoplasmic reticulum membrane);GO:0009686(gibberellin biosynthetic process);GO:0009723(response to ethylene);GO:0009744(response to sucrose);GO:0009750(response to fruc…	ko04075(Plant hormone signal transduction)	[T]Signal transduction mechanisms	CTR1	4	12113-12132		ethylene
unconservative_supercontig_19_9148	TTGGACTGAAGGGAGCTCCT	evm.TU.supercontig_128.50	map3k delta-1 protein kinase	GO:0001666(response to hypoxia);GO:0004674(protein serine/threonine kinase activity);GO:0004712(protein serine/threonine/tyrosine kinase activity);GO:0005515(protein binding);GO:0005524(ATP binding);GO:0005634(nucleus);GO:0005789(endoplasmic reticulum membrane);GO:0009686(gibberellin biosynthetic process);GO:0009723(response to ethylene);GO:0009744(response to sucrose);GO:0009750(response to fruc…	ko04075(Plant hormone signal transduction)	[T]Signal transduction mechanisms	CTR1	4	12112-12132		ethylene
unconservative_supercontig_3_2646	TTGGACTGAAGGGAGCTCCT	evm.TU.supercontig_128.50	map3k delta-1 protein kinase	GO:0001666(response to hypoxia);GO:0004674(protein serine/threonine kinase activity);GO:0004712(protein serine/threonine/tyrosine kinase activity);GO:0005515(protein binding);GO:0005524(ATP binding);GO:0005634(nucleus);GO:0005789(endoplasmic reticulum membrane);GO:0009686(gibberellin biosynthetic process);GO:0009723(response to ethylene);GO:0009744(response to sucrose);GO:0009750(response to fruc…	ko04075(Plant hormone signal transduction)	[T]Signal transduction mechanisms	CTR1	4	12112-12132		ethylene
unconservative_supercontig_106_26263	TTTTCGTTGCTCTGTTTCCAGC	evm.TU.supercontig_19.214	RNI-like superfamily protein	GO:0004842(ubiquitin-protein transferase activity);GO:0005515(protein binding);GO:0005634(nucleus);GO:0006511(ubiquitin-dependent protein catabolic process);GO:0006952(defense response);GO:0009611(response to wounding);GO:0009625(response to insect);GO:0009641(shade avoidance);GO:0009753(response to jasmonic acid);GO:0009861(jasmonic acid and ethylene-dependent systemic resistance);GO:0009867(jas…	ko04075(Plant hormone signal transduction)	[S]Function unknown	COI1	3	1534-1555		jasmonic acid
cpa-miR160d	TGCCTGGCTCCCTGAATGCCA	evm.TU.supercontig_49.122	Transcriptional factor B3 family protein / auxin-responsive factor AUX/IAA-related isoform 1	GO:0000987(core promoter proximal region sequence-specific DNA binding);GO:0003700(transcription factor activity, sequence-specific DNA binding);GO:0005634(nucleus);GO:0006351(transcription, DNA-templated);GO:0006355(regulation of transcription, DNA-templated);GO:0009555(pollen development);GO:0009653(anatomical structure morphogenesis);GO:0009734(auxin-activated signaling pathway);GO:0010208(pol…	ko04075(Plant hormone signal transduction)	[K]Transcription	ARF17	1	4238-4258		Auxin
cpa-miR160d	TGCCTGGCTCCCTGAATGCCA	evm.TU.supercontig_53.88	auxin response factor 3	GO:0003677(DNA binding);GO:0003700(transcription factor activity, sequence-specific DNA binding);GO:0005634(nucleus);GO:0006351(transcription, DNA-templated);GO:0006355(regulation of transcription, DNA-templated);GO:0007389(pattern specification process);GO:0009733(response to auxin);GO:0009734(auxin-activated signaling pathway);GO:0035198(miRNA binding);GO:0048829(root cap development);GO:005130…	ko04075(Plant hormone signal transduction)	[K]Transcription	ARF16	2	1667-1687		Auxin
cpa-miR160d	TGCCTGGCTCCCTGAATGCCA	evm.TU.supercontig_65.4	auxin response factor 3	GO:0003677(DNA binding);GO:0003700(transcription factor activity, sequence-specific DNA binding);GO:0005634(nucleus);GO:0006351(transcription, DNA-templated);GO:0006355(regulation of transcription, DNA-templated);GO:0007389(pattern specification process);GO:0009734(auxin-activated signaling pathway);GO:0009738(abscisic acid-activated signaling pathway);GO:0009743(response to carbohydrate);GO:0010…	ko04075(Plant hormone signal transduction)	[K]Transcription	ARF10	2	1949-1969		Auxin
cpa-miR319	ATTGGACTGAAGGGAGCTCC	evm.TU.supercontig_7.3	Transcriptional factor B3 family protein / auxin-responsive factor AUX/IAA-related isoform 1	GO:0003677(DNA binding);GO:0003700(transcription factor activity, sequence-specific DNA binding);GO:0005634(nucleus);GO:0006351(transcription, DNA-templated);GO:0006355(regulation of transcription, DNA-templated);GO:0009733(response to auxin);GO:0009734(auxin-activated signaling pathway);GO:0009850(auxin metabolic process);GO:0010050(vegetative phase change);GO:0010158(abaxial cell fate specifica…	ko04075(Plant hormone signal transduction)	[K]Transcription	ARF3	4	5075-5095		Auxin
unconservative_supercontig_184_32956	TTTGGAGTGAAGGGAGCTCC	evm.TU.supercontig_9.161	auxin response factor 23-like	GO:0003677(DNA binding);GO:0003700(transcription factor activity, sequence-specific DNA binding);GO:0005515(protein binding);GO:0005634(nucleus);GO:0006351(transcription, DNA-templated);GO:0006355(regulation of transcription, DNA-templated);GO:0008285(negative regulation of cell proliferation);GO:0009734(auxin-activated signaling pathway);GO:0009737(response to abscisic acid);GO:0009911(positive …	ko04075(Plant hormone signal transduction)	[S]Function unknown	ARF23	3.5	4005-4024		Auxin
cpa-miR156a	TGACAGAAGAGAGTGAGCAC	evm.TU.supercontig_261.2	auxin response factor 19-like	GO:0003677(DNA binding);GO:0003700(transcription factor activity, sequence-specific DNA binding);GO:0005634(nucleus);GO:0006351(transcription, DNA-templated);GO:0006355(regulation of transcription, DNA-templated);GO:0009723(response to ethylene);GO:0009733(response to auxin);GO:0009734(auxin-activated signaling pathway);GO:0010311(lateral root formation);GO:0043565(sequence-specific DNA binding);…	ko04075(Plant hormone signal transduction)	[K]Transcription	ARF7	4	1301-1319		Auxin
cpa-miR160a	TGCCTGGCTCCCTGTATGCCA	evm.TU.supercontig_49.122	Transcriptional factor B3 family protein / auxin-responsive factor AUX/IAA-related isoform 1	GO:0000987(core promoter proximal region sequence-specific DNA binding);GO:0003700(transcription factor activity, sequence-specific DNA binding);GO:0005634(nucleus);GO:0006351(transcription, DNA-templated);GO:0006355(regulation of transcription, DNA-templated);GO:0009555(pollen development);GO:0009653(anatomical structure morphogenesis);GO:0009734(auxin-activated signaling pathway);GO:0010208(pol…	ko04075(Plant hormone signal transduction)	[K]Transcription	ARF17	0.5	4238-4258		Auxin
cpa-miR160a	TGCCTGGCTCCCTGTATGCCA	evm.TU.supercontig_53.88	auxin response factor 3	GO:0003677(DNA binding);GO:0003700(transcription factor activity, sequence-specific DNA binding);GO:0005634(nucleus);GO:0006351(transcription, DNA-templated);GO:0006355(regulation of transcription, DNA-templated);GO:0007389(pattern specification process);GO:0009733(response to auxin);GO:0009734(auxin-activated signaling pathway);GO:0035198(miRNA binding);GO:0048829(root cap development);GO:005130…	ko04075(Plant hormone signal transduction)	[K]Transcription	ARF16	1	1667-1687		Auxin
cpa-miR160a	TGCCTGGCTCCCTGTATGCCA	evm.TU.supercontig_65.4	auxin response factor 3	GO:0003677(DNA binding);GO:0003700(transcription factor activity, sequence-specific DNA binding);GO:0005634(nucleus);GO:0006351(transcription, DNA-templated);GO:0006355(regulation of transcription, DNA-templated);GO:0007389(pattern specification process);GO:0009734(auxin-activated signaling pathway);GO:0009738(abscisic acid-activated signaling pathway);GO:0009743(response to carbohydrate);GO:0010…	ko04075(Plant hormone signal transduction)	[K]Transcription	ARF10	1	1949-1969		Auxin
unconservative_supercontig_20_9672	CCTTTCATCTACTGTATAGACAAT	evm.TU.supercontig_20.147	auxin-induced protein 6B-like	GO:0009926(auxin polar transport);GO:0046620(regulation of organ growth)	ko04075(Plant hormone signal transduction)	[S]Function unknown	SAUR67	0	142-165		Auxin
unconservative_supercontig_20_9672	CCTTTCATCTACTGTATAGACAAT	evm.TU.supercontig_20.144	hypothetical protein	GO:0009926(auxin polar transport);GO:0046620(regulation of organ growth)	ko04075(Plant hormone signal transduction)	[S]Function unknown	SAUR67	2.5	142-165		Auxin
cpa-miR393	TCCAAAGGGATCGCATTGATCC	evm.TU.supercontig_9.171	protein TRANSPORT INHIBITOR RESPONSE 1	GO:0000151(ubiquitin ligase complex);GO:0000822(inositol hexakisphosphate binding);GO:0004842(ubiquitin-protein transferase activity);GO:0005515(protein binding);GO:0005634(nucleus);GO:0006511(ubiquitin-dependent protein catabolic process);GO:0006952(defense response);GO:0007049(cell cycle);GO:0009733(response to auxin);GO:0009734(auxin-activated signaling pathway);GO:0009873(ethylene-activated s…	ko04075(Plant hormone signal transduction)	[S]Function unknown	TIR1	2	3039-3061		Auxin
unconservative_supercontig_65_20146	CAGACTTGAGATCCTGTCTCC	evm.TU.supercontig_8.199	transcription factor PIF4-like	GO:0003677(DNA binding);GO:0003700(transcription factor activity, sequence-specific DNA binding);GO:0005515(protein binding);GO:0005634(nucleus);GO:0006351(transcription, DNA-templated);GO:0006355(regulation of transcription, DNA-templated);GO:0006783(heme biosynthetic process);GO:0009740(gibberellic acid mediated signaling pathway);GO:0009959(negative gravitropism);GO:0010029(regulation of seed …	ko04075(Plant hormone signal transduction)	[K]Transcription	PIF1	4	3943-3963		Auxin
cpa-miR393	TCCAAAGGGATCGCATTGATCC	evm.TU.supercontig_70.88	transport inhibitor response 1-like protein Os05g0150500 isoform X1	GO:0000822(inositol hexakisphosphate binding);GO:0009734(auxin-activated signaling pathway)	ko04075(Plant hormone signal transduction)	[S]Function unknown	AFB2	2	1833-1854		Auxin
unconservative_supercontig_152_30952	TTGAGCCGTGCCAATATCACG	evm.TU.supercontig_29.139	DELLA protein RHT-1	GO:0003700(transcription factor activity, sequence-specific DNA binding);GO:0005634(nucleus);GO:0006355(regulation of transcription, DNA-templated);GO:0030154(cell differentiation);GO:0043565(sequence-specific DNA binding)	ko04075(Plant hormone signal transduction)	[S]Function unknown	SCL6	3	1362-1382		Gibberella
unconservative_supercontig_152_30952	TTGAGCCGTGCCAATATCACG	evm.TU.supercontig_49.157	DELLA protein GAIP-B	GO:0003700(transcription factor activity, sequence-specific DNA binding);GO:0005634(nucleus);GO:0006355(regulation of transcription, DNA-templated);GO:0010492(maintenance of shoot apical meristem identity);GO:0043565(sequence-specific DNA binding);GO:0048768(root hair cell tip growth);GO:0051301(cell division)	ko04075(Plant hormone signal transduction)	[S]Function unknown	SCL6	2.5	1559-1579		Gibberella
unconservative_supercontig_13_6816	TTGAGCCGTGCCAATATCACG	evm.TU.supercontig_29.139	DELLA protein RHT-1	GO:0003700(transcription factor activity, sequence-specific DNA binding);GO:0005634(nucleus);GO:0006355(regulation of transcription, DNA-templated);GO:0030154(cell differentiation);GO:0043565(sequence-specific DNA binding)	ko04075(Plant hormone signal transduction)	[S]Function unknown	SCL6	3	1362-1382		Gibberella
unconservative_supercontig_13_6816	TTGAGCCGTGCCAATATCACG	evm.TU.supercontig_49.157	DELLA protein GAIP-B	GO:0003700(transcription factor activity, sequence-specific DNA binding);GO:0005634(nucleus);GO:0006355(regulation of transcription, DNA-templated);GO:0010492(maintenance of shoot apical meristem identity);GO:0043565(sequence-specific DNA binding);GO:0048768(root hair cell tip growth);GO:0051301(cell division)	ko04075(Plant hormone signal transduction)	[S]Function unknown	SCL6	2.5	1559-1579		Gibberella
cpa-miR171a	TGATTGAGCCGTGCCAATATC	evm.TU.supercontig_49.157	DELLA protein GAIP-B	GO:0003700(transcription factor activity, sequence-specific DNA binding);GO:0005634(nucleus);GO:0006355(regulation of transcription, DNA-templated);GO:0010492(maintenance of shoot apical meristem identity);GO:0043565(sequence-specific DNA binding);GO:0048768(root hair cell tip growth);GO:0051301(cell division)	ko04075(Plant hormone signal transduction)	[S]Function unknown	SCL6	1	1562-1582		Gibberella
cpa-miR171a	TGATTGAGCCGTGCCAATATC	evm.TU.supercontig_29.139	DELLA protein RHT-1	GO:0003700(transcription factor activity, sequence-specific DNA binding);GO:0005634(nucleus);GO:0006355(regulation of transcription, DNA-templated);GO:0030154(cell differentiation);GO:0043565(sequence-specific DNA binding)	ko04075(Plant hormone signal transduction)	[S]Function unknown		1	1365-1385		Gibberella
unconservative_supercontig_152_30952	TTGAGCCGTGCCAATATCACG	evm.TU.supercontig_36.32	hypothetical protein	GO:0003700(transcription factor activity, sequence-specific DNA binding);GO:0005634(nucleus);GO:0006355(regulation of transcription, DNA-templated);GO:0043565(sequence-specific DNA binding)	ko04075(Plant hormone signal transduction)	[K]Transcription	NSP2	4	381-401		Gibberella
unconservative_supercontig_13_6816	TTGAGCCGTGCCAATATCACG	evm.TU.supercontig_36.32	hypothetical protein	GO:0003700(transcription factor activity, sequence-specific DNA binding);GO:0005634(nucleus);GO:0006355(regulation of transcription, DNA-templated);GO:0043565(sequence-specific DNA binding)	ko04075(Plant hormone signal transduction)	[K]Transcription	NSP2	4	381-401		Gibberella
unconservative_supercontig_438_37931	TTAAACTAAAACTGGAGATGC	evm.TU.supercontig_39.35	putative two-component response regulator-like APRR6	-	ko04075(Plant hormone signal transduction)	-	-	4	214-233		Gibberella
unconservative_supercontig_21_9914	TAAGATCTGTCCACCCCCTAC	evm.TU.supercontig_148.10	map3k delta-1 protein kinase	GO:0004712(protein serine/threonine/tyrosine kinase activity);GO:0004713(protein tyrosine kinase activity);GO:0005524(ATP binding);GO:0005886(plasma membrane);GO:0006468(protein phosphorylation);GO:0016301(kinase activity)	ko04075(Plant hormone signal transduction)	[T]Signal transduction mechanisms	HT1	3	8406-8426		MAPK
unconservative_supercontig_21_10079	TAAGATCTGTCCACCCCCTAC	evm.TU.supercontig_148.10	map3k delta-1 protein kinase	GO:0004712(protein serine/threonine/tyrosine kinase activity);GO:0004713(protein tyrosine kinase activity);GO:0005524(ATP binding);GO:0005886(plasma membrane);GO:0006468(protein phosphorylation);GO:0016301(kinase activity)	ko04075(Plant hormone signal transduction)	[T]Signal transduction mechanisms	HT1	3	8406-8426		MAPK
unconservative_supercontig_47_16941	TTTGAGGATGAGGAATTAGCA	evm.TU.supercontig_144.3	serine/threonine-protein kinase SRK2F	GO:0004674(protein serine/threonine kinase activity);GO:0005634(nucleus);GO:0005737(cytoplasm);GO:0006468(protein phosphorylation);GO:0035556(intracellular signal transduction)	ko04075(Plant hormone signal transduction)	[T]Signal transduction mechanisms	CIPK9	4	2260-2279		Abscisic Acid
unconservative_supercontig_119_27967	AGTAGAAAAAATGAAAGAAGA	evm.TU.supercontig_103.105	serine/threonine-protein kinase SRK2F	GO:0004674(protein serine/threonine kinase activity);GO:0005634(nucleus);GO:0005737(cytoplasm);GO:0006468(protein phosphorylation);GO:0035556(intracellular signal transduction)	ko04075(Plant hormone signal transduction)	[T]Signal transduction mechanisms	CIPK3	4	3694-3713		Abscisic Acid
cpa-miR8148	TGACTGGGTCTGCTGACGTGGCAT	evm.TU.supercontig_138.19	serine/threonine-protein kinase SRK2A-like	GO:0004674(protein serine/threonine kinase activity);GO:0005634(nucleus);GO:0005737(cytoplasm);GO:0006468(protein phosphorylation);GO:0035556(intracellular signal transduction)	ko04075(Plant hormone signal transduction)	[T]Signal transduction mechanisms	SRK2H	2	2818-2841		Abscisic Acid
cpa-miR166a	TCGGACCAGGCTTCATTCCCC	evm.TU.supercontig_5.28	protein ABSCISIC ACID-INSENSITIVE 5-like	GO:0003677(DNA binding);GO:0003700(transcription factor activity, sequence-specific DNA binding);GO:0005515(protein binding);GO:0005634(nucleus);GO:0006351(transcription, DNA-templated);GO:0006355(regulation of transcription, DNA-templated);GO:0009414(response to water deprivation);GO:0009651(response to salt stress);GO:0009737(response to abscisic acid);GO:0009738(abscisic acid-activated signali…	ko04075(Plant hormone signal transduction)	[K]Transcription	ABI5	4	409-428		Abscisic Acid
cpa-miR390a	AAGCTCAGGAGGGATAGCGCC	evm.TU.supercontig_12.56	systemin receptor SR160	GO:0004674(protein serine/threonine kinase activity);GO:0005496(steroid binding);GO:0005515(protein binding);GO:0005524(ATP binding);GO:0005886(plasma membrane);GO:0006468(protein phosphorylation);GO:0016021(integral component of membrane);GO:0016301(kinase activity)	ko04075(Plant hormone signal transduction)	[T]Signal transduction mechanisms ;[S]Function unknown	BRL1	3.5	1804-1824		brassinosteroid
cpa-miR390a	AAGCTCAGGAGGGATAGCGCC	evm.TU.supercontig_199.7	BRASSINOSTEROID INSENSITIVE 1-associated receptor kinase 1	GO:0004674(protein serine/threonine kinase activity);GO:0005524(ATP binding);GO:0005886(plasma membrane);GO:0006468(protein phosphorylation);GO:0016021(integral component of membrane);GO:0016301(kinase activity);GO:0016310(phosphorylation)	ko04075(Plant hormone signal transduction);ko04626(Plant-pathogen interaction)	[T]Signal transduction mechanisms	At2g23950	4	775-795		brassinosteroid
cpa-miR172a	GGGAATCTTGATGATGCTGCA	evm.TU.supercontig_112.96	probable serine/threonine-protein kinase At5g41260	GO:0004672(protein kinase activity);GO:0005524(ATP binding);GO:0005886(plasma membrane);GO:0006468(protein phosphorylation);GO:0009506(plasmodesma)	ko04075(Plant hormone signal transduction)	[T]Signal transduction mechanisms	At5g41260	4	2967-2986		brassinosteroid
